# Supplementary material for: (1Z,2E)-N′-{1-[2-(4-Bromo­phen­yl)hydrazin-1-yl­idene]-1-chloro­propan-2-yl­idene}thio­phene-2-carbohydrazide
Source: Acta Crystallogr Sect E Struct Rep Online. 2012 Apr 25;68(Pt 5):o1510–1. doi: 10.1107/S1600536812017114 (PMC3344617; doi:10.1107/S1600536812017114)
Supplement: Supplementary file 1 [file e-68-o1510-sup1.cif]

##############################################################################
#                                                                            #
# This CIF contains the data in a paper accepted for publication in          #
# Acta Crystallographica Section E. It conforms to the requirements of       #
# Notes for Authors for Acta Crystallographica Section E, and has been       #
# peer reviewed under the auspices of the IUCr Commission on Journals.       #
#                                                                            #
# Full details of the Crystallographic Information File format               #
# are given in the paper "The Crystallographic Information File (CIF):       #
# a New Standard Archive File for Crystallography" by S. R. Hall, F. H.      #
# Allen and I. D. Brown [Acta Cryst. (1991), A47, 655-685].                  #
#                                                                            #
# The current version of the core CIF dictionary is obtainable from          #
# ftp://ftp.iucr.org/pub/cif_core.dic.                                       #
#                                                                            #
# Software is freely available for graphical display of the structure(s)     #
# in this CIF. For information consult the CIF software page                 #
# http://www.iucr.org/resources/cif/software.                                #
#                                                                            #
# This file may be used for bona fide research purposes within the           #
# scientific community so long as proper attribution is given to the journal # 
# article from which it was obtained.                                        #
#                                                                            #
##############################################################################
data_global
_audit_creation_method     'form.cif (version 2.0)'
_journal_data_validation_number     ?
_journal_date_recd_electronic     2012-04-11
_journal_date_accepted     2012-04-18
_journal_name_full     'Acta Crystallographica, Section E'
_journal_year     2012
_journal_volume     68
_journal_issue      5
_journal_page_first     o1510
_journal_page_last     o1511
_journal_paper_category     QO
_journal_paper_doi     10.1107/S1600536812017114
_journal_coeditor_code     BQ2351
_publ_contact_author_name     'Prof. Fun Hoong-Kun'
_publ_contact_author_address
;
      X-ray Crystallography Unit
      School of Physics
      Universiti Sains Malaysia
      11800 USM, Penang
      MALAYSIA
;
_publ_contact_author_email     'hkfun@usm.my'
_publ_contact_author_fax     '6 04 6579150'
_publ_contact_author_phone     '6 04 6533652'
_publ_section_title
;\
(1<i>Z</i>,2<i>E</i>)-<i>N</i>'-{1-[2-(4-Bromophenyl)hydrazin-1-ylidene]-1-\
chloropropan-2-ylidene}thiophene-2-carbohydrazide
;
loop_
    _publ_author_name
    _publ_author_footnote
    _publ_author_address
    'Hoong-Kun Fun'
;
      Thomson Reuters ResearcherID: A-3561-2009.
;
;     X-ray Crystallography Unit
      School of Physics
      Universiti Sains Malaysia
      11800 USM, Penang
      Malaysia
;
    'Suchada Chantrapromma'
;
      Thomson Reuters ResearcherID: A-5085-2009.
;
;     Crystal Materials Research Unit
      Department of Chemistry
      Faculty of Science
      Prince of Songkla University
      Hat-Yai, Songkhla 90112
      Thailand
;
    'Hatem A. Abdel-Aziz' ?
;     Department of Pharmaceutical Chemistry
      College of Pharmacy
      King Saud University
      PO Box 2457
      Riyadh 11451
      Saudi Arabia
;
data_I
_audit_creation_method     SHELXL-97
_chemical_name_systematic
;
(1<i>Z</i>,2<i>E</i>)-<i>N</i>'-{1-[2-(4-Bromophenyl)hydrazin-1-ylidene]-
1-chloropropan-2-ylidene}thiophene-2-carbohydrazide
;
_chemical_name_common
;
;
_chemical_formula_moiety     'C14 H12 Br Cl N4 O S'
_chemical_formula_sum     'C14 H12 Br Cl N4 O S'
_chemical_formula_iupac     'C14 H12 Br Cl N4 O S'
_chemical_formula_weight     399.79
_chemical_melting_point     ?
_chemical_melting_point_gt     ?
_chemical_melting_point_lt     ?
_symmetry_cell_setting     monoclinic
_symmetry_space_group_name_H-M     'P 21/c'
_symmetry_space_group_name_Hall     '-P 2ybc'
loop_
    _symmetry_equiv_pos_as_xyz
    'x, y, z'
    '-x, y+1/2, -z+1/2'
    '-x, -y, -z'
    'x, -y-1/2, z-1/2'
_cell_length_a     13.5502(14)
_cell_length_b     3.8932(4)
_cell_length_c     29.816(3)
_cell_angle_alpha     90.00
_cell_angle_beta     103.075(2)
_cell_angle_gamma     90.00
_cell_volume     1532.1(3)
_cell_formula_units_Z     4
_cell_measurement_reflns_used     4458
_cell_measurement_theta_min     1.40
_cell_measurement_theta_max     30.00
_cell_measurement_temperature     100
_exptl_crystal_description     Needle
_exptl_crystal_colour     Yellow
_exptl_crystal_size_max     0.38
_exptl_crystal_size_mid     0.10
_exptl_crystal_size_min     0.06
_exptl_crystal_density_diffrn     1.733
_exptl_crystal_density_meas     ?
_exptl_crystal_density_method     'not measured'
_exptl_crystal_F_000     800
_exptl_absorpt_coefficient_mu     3.000
_exptl_absorpt_correction_type     multi-scan
_exptl_absorpt_process_details     '(SADABS; Bruker, 2009)'
_exptl_absorpt_correction_T_min     0.3992
_exptl_absorpt_correction_T_max     0.8476
_exptl_special_details
;
The crystal was placed in the cold stream of an Oxford Cryosystems Cobra
open-flow nitrogen cryostat (Cosier & Glazer, 1986) operating at 100.0(1) K.
;
_diffrn_ambient_temperature     100
_diffrn_radiation_type     'MoK\a'
_diffrn_radiation_wavelength     0.71073
_diffrn_radiation_source     'sealed tube'
_diffrn_radiation_monochromator     'graphite'
_diffrn_measurement_device_type     'Bruker APEX Duo CCD area detector'
_diffrn_measurement_method     '\f and \w scans'
_diffrn_detector_area_resol_mean     ?
_diffrn_reflns_number     14314
_diffrn_reflns_av_R_equivalents     0.0365
_diffrn_reflns_av_sigmaI/netI     0.0408
_diffrn_reflns_theta_min     1.40
_diffrn_reflns_theta_max     30.00
_diffrn_reflns_theta_full     30.00
_diffrn_measured_fraction_theta_max     0.996
_diffrn_measured_fraction_theta_full     0.996
_diffrn_reflns_limit_h_min     -19
_diffrn_reflns_limit_h_max     19
_diffrn_reflns_limit_k_min     -2
_diffrn_reflns_limit_k_max     5
_diffrn_reflns_limit_l_min     -41
_diffrn_reflns_limit_l_max     41
_diffrn_standards_number     0
_diffrn_standards_interval_count     ?
_diffrn_standards_interval_time     ?
_diffrn_standards_decay_%     ?
_refine_special_details
;
 Refinement of F^2^ against ALL reflections.  The weighted R-factor wR and
 goodness of fit S are based on F^2^, conventional R-factors R are based
 on F, with F set to zero for negative F^2^. The threshold expression of
 F^2^ > 2sigma(F^2^) is used only for calculating R-factors(gt) etc. and is
 not relevant to the choice of reflections for refinement.  R-factors based
 on F^2^ are statistically about twice as large as those based on F, and R-
 factors based on ALL data will be even larger.
;
_reflns_number_total     4458
_reflns_number_gt     3378
_reflns_threshold_expression     I>2\s(I)'
_refine_ls_structure_factor_coef     Fsqd
_refine_ls_matrix_type     full
_refine_ls_R_factor_all     0.0502
_refine_ls_R_factor_gt     0.0310
_refine_ls_wR_factor_gt     0.0669
_refine_ls_wR_factor_ref     0.0745
_refine_ls_goodness_of_fit_ref     1.045
_refine_ls_restrained_S_all     1.044
_refine_ls_number_reflns     4458
_refine_ls_number_parameters     223
_refine_ls_number_restraints     6
_refine_ls_hydrogen_treatment     mixed
_refine_ls_weighting_scheme     calc
_refine_ls_weighting_details
         'calc w=1/[\s^2^(Fo^2^)+(0.0313P)^2^+0.3052P] where P=(Fo^2^+2Fc^2^)/3'
_atom_sites_solution_hydrogens     geom
_atom_sites_solution_primary     direct
_atom_sites_solution_secondary     difmap
_refine_ls_shift/su_max     0.001
_refine_ls_shift/su_mean     0.001
_refine_diff_density_max     0.540
_refine_diff_density_min     -0.355
_refine_ls_extinction_method     none
_refine_ls_extinction_coef     ?
loop_
    _atom_type_symbol
    _atom_type_description
    _atom_type_scat_dispersion_real
    _atom_type_scat_dispersion_imag
    _atom_type_scat_source
    'C' 'C' 0.0033 0.0016
                         'International Tables Vol C Tables 4.2.6.8 and 6.1.1.4'
    'H' 'H' 0.0000 0.0000
                         'International Tables Vol C Tables 4.2.6.8 and 6.1.1.4'
    'N' 'N' 0.0061 0.0033
                         'International Tables Vol C Tables 4.2.6.8 and 6.1.1.4'
    'O' 'O' 0.0106 0.0060
                         'International Tables Vol C Tables 4.2.6.8 and 6.1.1.4'
    'S' 'S' 0.1246 0.1234
                         'International Tables Vol C Tables 4.2.6.8 and 6.1.1.4'
    'Cl' 'Cl' 0.1484 0.1585
                         'International Tables Vol C Tables 4.2.6.8 and 6.1.1.4'
    'Br' 'Br' -0.2901 2.4595
                         'International Tables Vol C Tables 4.2.6.8 and 6.1.1.4'
_computing_data_collection     'APEX2 (Bruker, 2009)'
_computing_cell_refinement     'SAINT (Bruker, 2009)'
_computing_data_reduction     'SAINT (Bruker, 2009)'
_computing_structure_solution     'SHELXTL (Sheldrick, 2008)'
_computing_structure_refinement     'SHELXTL (Sheldrick, 2008)'
_computing_molecular_graphics     'SHELXTL (Sheldrick, 2008)'
_computing_publication_material
;
SHELXTL (Sheldrick, 2008) and PLATON (Spek, 2009)
;
loop_
    _atom_site_type_symbol
    _atom_site_label
    _atom_site_fract_x
    _atom_site_fract_y
    _atom_site_fract_z
    _atom_site_U_iso_or_equiv
    _atom_site_adp_type
    _atom_site_calc_flag
    _atom_site_refinement_flags
    _atom_site_occupancy
    _atom_site_symmetry_multiplicity
    _atom_site_disorder_assembly
    _atom_site_disorder_group
    Cl Cl1 0.46435(3) 0.69142(13) 0.184855(16) 0.01888(11) Uani d . 1 1 . .
    Br Br1 1.077635(15) 0.50439(6) 0.376036(7) 0.02669(7) Uani d . 1 1 . .
    O O1 0.38556(10) 0.1793(4) -0.02052(4) 0.0194(3) Uani d . 1 1 . .
    N N1 0.66736(13) 0.5947(5) 0.24295(6) 0.0197(4) Uani d . 1 1 . .
    N N2 0.65558(12) 0.4813(4) 0.19957(5) 0.0174(3) Uani d . 1 1 . .
    N N3 0.47407(12) 0.3945(4) 0.09546(5) 0.0158(3) Uani d . 1 1 . .
    N N4 0.46842(12) 0.2636(5) 0.05229(5) 0.0162(3) Uani d . 1 1 . .
    C C1 0.84509(14) 0.4225(5) 0.25890(7) 0.0176(4) Uani d . 1 1 . .
    H H1A 0.8369 0.3350 0.2293 0.021 Uiso calc R 1 1 . .
    C C2 0.93831(15) 0.4030(5) 0.28961(7) 0.0180(4) Uani d . 1 1 . .
    H H2A 0.9929 0.3003 0.2808 0.022 Uiso calc R 1 1 . .
    C C3 0.95018(14) 0.5373(5) 0.33370(7) 0.0171(4) Uani d . 1 1 . .
    C C4 0.86974(14) 0.6913(5) 0.34736(7) 0.0182(4) Uani d . 1 1 . .
    H H4A 0.8786 0.7839 0.3768 0.022 Uiso calc R 1 1 . .
    C C5 0.77589(14) 0.7069(5) 0.31702(7) 0.0174(4) Uani d . 1 1 . .
    H H5A 0.7212 0.8057 0.3263 0.021 Uiso calc R 1 1 . .
    C C6 0.76335(14) 0.5748(5) 0.27276(7) 0.0158(4) Uani d . 1 1 . .
    C C7 0.57143(14) 0.5059(5) 0.17035(6) 0.0165(4) Uani d . 1 1 . .
    C C8 0.56220(14) 0.3761(5) 0.12343(6) 0.0160(4) Uani d . 1 1 . .
    C C9 0.65679(14) 0.2370(6) 0.11173(7) 0.0204(4) Uani d . 1 1 . .
    H H9A 0.6666 0.3445 0.0841 0.031 Uiso calc R 1 1 . .
    H H9B 0.6502 -0.0067 0.1071 0.031 Uiso calc R 1 1 . .
    H H9C 0.7139 0.2844 0.1365 0.031 Uiso calc R 1 1 . .
    C C10 0.38400(13) 0.2968(5) 0.01792(6) 0.0151(4) Uani d . 1 1 A .
    C C11 0.29185(14) 0.4686(5) 0.02516(6) 0.0149(4) Uani d . 1 1 . .
    S S1 0.26973(5) 0.6374(2) 0.07517(3) 0.01674(17) Uani d PD 0.854(2) 1 A 1
    C C12 0.2069(3) 0.5033(13) -0.01037(15) 0.0204(8) Uani d PD 0.854(2) 1 A 1
    H H12A 0.2047 0.4293 -0.0402 0.024 Uiso calc PR 0.854(2) 1 A 1
    C C13 0.1241(3) 0.6605(15) 0.00274(13) 0.0175(7) Uani d PD 0.854(2) 1 A 1
    H H13B 0.0616 0.7008 -0.0171 0.021 Uiso calc PR 0.854(2) 1 A 1
    C C14 0.1476(2) 0.7459(12) 0.04819(11) 0.0174(7) Uani d PD 0.854(2) 1 A 1
    H H14B 0.1024 0.8517 0.0631 0.021 Uiso calc PR 0.854(2) 1 A 1
    S S1X 0.2004(5) 0.498(2) -0.02227(19) 0.0144(13) Uiso d PD 0.146(2) 1 A 2
    C C12X 0.2653(17) 0.592(8) 0.0633(8) 0.039(8) Uiso d PD 0.146(2) 1 A 2
    H H12B 0.3082 0.5916 0.0924 0.047 Uiso calc PR 0.146(2) 1 A 2
    C C13X 0.1671(17) 0.721(8) 0.0541(8) 0.0144(13) Uiso d PD 0.15 1 A 2
    H H13A 0.1352 0.8097 0.0760 0.017 Uiso calc PR 0.146(2) 1 A 2
    C C14X 0.125(2) 0.698(13) 0.0090(9) 0.039(8) Uiso d PD 0.15 1 A 2
    H H14A 0.0607 0.7818 -0.0042 0.047 Uiso calc PR 0.146(2) 1 A 2
    H H1N4 0.5211(19) 0.138(7) 0.0459(8) 0.035(7) Uiso d . 1 1 . .
    H H1N1 0.6170(15) 0.722(6) 0.2508(7) 0.013(5) Uiso d . 1 1 . .
loop_
    _atom_site_aniso_label
    _atom_site_aniso_U_11
    _atom_site_aniso_U_22
    _atom_site_aniso_U_33
    _atom_site_aniso_U_12
    _atom_site_aniso_U_13
    _atom_site_aniso_U_23
    Cl1 0.0152(2) 0.0249(3) 0.0170(2) 0.00090(19) 0.00470(17) -0.0032(2)
    Br1 0.01893(10) 0.03023(13) 0.02601(12) 0.00166(9) -0.00517(8) -0.00167(10)
    O1 0.0184(6) 0.0270(8) 0.0133(7) 0.0001(6) 0.0047(5) -0.0034(6)
    N1 0.0163(8) 0.0294(10) 0.0135(8) 0.0020(7) 0.0039(6) -0.0054(7)
    N2 0.0177(8) 0.0221(9) 0.0122(7) -0.0014(7) 0.0033(6) -0.0019(7)
    N3 0.0172(8) 0.0185(8) 0.0119(7) -0.0016(6) 0.0039(6) -0.0006(7)
    N4 0.0139(7) 0.0230(9) 0.0116(7) 0.0012(7) 0.0028(6) -0.0022(7)
    C1 0.0182(9) 0.0219(10) 0.0137(9) -0.0002(7) 0.0060(7) -0.0019(8)
    C2 0.0159(9) 0.0188(10) 0.0200(10) -0.0006(7) 0.0056(8) -0.0007(8)
    C3 0.0145(8) 0.0174(10) 0.0176(9) -0.0019(7) -0.0003(7) 0.0021(8)
    C4 0.0220(9) 0.0182(10) 0.0138(9) -0.0004(8) 0.0030(7) -0.0003(8)
    C5 0.0185(9) 0.0195(10) 0.0147(9) 0.0016(8) 0.0051(7) 0.0003(8)
    C6 0.0150(8) 0.0181(10) 0.0142(9) -0.0011(7) 0.0029(7) 0.0011(8)
    C7 0.0150(8) 0.0212(10) 0.0146(9) -0.0018(8) 0.0057(7) -0.0002(8)
    C8 0.0162(9) 0.0182(9) 0.0137(9) -0.0009(7) 0.0039(7) 0.0002(8)
    C9 0.0153(8) 0.0298(12) 0.0156(9) 0.0026(8) 0.0026(7) -0.0037(9)
    C10 0.0146(8) 0.0174(9) 0.0140(9) -0.0031(7) 0.0043(7) 0.0019(8)
    C11 0.0150(8) 0.0169(9) 0.0138(9) -0.0025(7) 0.0051(7) 0.0005(8)
    S1 0.0170(3) 0.0194(3) 0.0146(4) 0.0011(2) 0.0052(2) -0.0011(3)
    C12 0.0187(14) 0.0260(16) 0.0185(19) -0.0034(11) 0.0082(15) -0.0041(19)
    C13 0.0126(12) 0.0226(19) 0.0167(14) -0.0015(10) 0.0020(9) 0.0031(14)
    C14 0.0143(16) 0.0217(15) 0.0170(15) 0.0056(13) 0.0048(12) 0.0032(12)
_geom_special_details
;
 All esds (except the esd in the dihedral angle between two l.s. planes)
 are estimated using the full covariance matrix.  The cell esds are taken
 into account individually in the estimation of esds in distances, angles
 and torsion angles; correlations between esds in cell parameters are only
 used when they are defined by crystal symmetry.  An approximate (isotropic)
 treatment of cell esds is used for estimating esds involving l.s. planes.
;
loop_
    _geom_bond_atom_site_label_1
    _geom_bond_atom_site_label_2
    _geom_bond_site_symmetry_2
    _geom_bond_distance
    _geom_bond_publ_flag
    Cl1 C7 . 1.7601(19) ?
    Br1 C3 . 1.8990(19) ?
    O1 C10 . 1.239(2) ?
    N1 N2 . 1.342(2) ?
    N1 C6 . 1.402(2) ?
    N1 H1N1 . 0.92(2) ?
    N2 C7 . 1.272(2) ?
    N3 C8 . 1.295(2) ?
    N3 N4 . 1.370(2) ?
    N4 C10 . 1.358(2) ?
    N4 H1N4 . 0.92(3) ?
    C1 C2 . 1.384(3) ?
    C1 C6 . 1.399(3) ?
    C1 H1A . 0.9300 ?
    C2 C3 . 1.390(3) ?
    C2 H2A . 0.9300 ?
    C3 C4 . 1.384(3) ?
    C4 C5 . 1.385(3) ?
    C4 H4A . 0.9300 ?
    C5 C6 . 1.391(3) ?
    C5 H5A . 0.9300 ?
    C7 C8 . 1.466(3) ?
    C8 C9 . 1.503(3) ?
    C9 H9A . 0.9600 ?
    C9 H9B . 0.9600 ?
    C9 H9C . 0.9600 ?
    C10 C11 . 1.475(3) ?
    C11 C12X . 1.36(2) ?
    C11 C12 . 1.383(5) ?
    C11 S1X . 1.660(6) ?
    C11 S1 . 1.717(2) ?
    S1 C14 . 1.721(2) ?
    C12 C13 . 1.409(5) ?
    C12 H12A . 0.9300 ?
    C13 C14 . 1.361(4) ?
    C13 H13B . 0.9300 ?
    C14 H14B . 0.9300 ?
    S1X C14X . 1.717(19) ?
    C12X C13X . 1.389(18) ?
    C12X H12B . 0.9300 ?
    C13X C14X . 1.339(17) ?
    C13X H13A . 0.9300 ?
    C14X H14A . 0.9300 ?
loop_
    _geom_angle_atom_site_label_1
    _geom_angle_atom_site_label_2
    _geom_angle_atom_site_label_3
    _geom_angle_site_symmetry_1
    _geom_angle_site_symmetry_3
    _geom_angle
    _geom_angle_publ_flag
    N2 N1 C6 . . 118.94(16) ?
    N2 N1 H1N1 . . 119.5(13) ?
    C6 N1 H1N1 . . 120.4(13) ?
    C7 N2 N1 . . 121.87(17) ?
    C8 N3 N4 . . 115.57(16) ?
    C10 N4 N3 . . 122.12(16) ?
    C10 N4 H1N4 . . 117.1(16) ?
    N3 N4 H1N4 . . 120.7(16) ?
    C2 C1 C6 . . 119.53(18) ?
    C2 C1 H1A . . 120.2 ?
    C6 C1 H1A . . 120.2 ?
    C1 C2 C3 . . 119.87(18) ?
    C1 C2 H2A . . 120.1 ?
    C3 C2 H2A . . 120.1 ?
    C4 C3 C2 . . 120.75(18) ?
    C4 C3 Br1 . . 119.47(15) ?
    C2 C3 Br1 . . 119.78(14) ?
    C3 C4 C5 . . 119.64(18) ?
    C3 C4 H4A . . 120.2 ?
    C5 C4 H4A . . 120.2 ?
    C4 C5 C6 . . 120.05(17) ?
    C4 C5 H5A . . 120.0 ?
    C6 C5 H5A . . 120.0 ?
    C5 C6 C1 . . 120.15(18) ?
    C5 C6 N1 . . 118.55(17) ?
    C1 C6 N1 . . 121.30(17) ?
    N2 C7 C8 . . 119.82(17) ?
    N2 C7 Cl1 . . 121.57(15) ?
    C8 C7 Cl1 . . 118.61(14) ?
    N3 C8 C7 . . 117.55(17) ?
    N3 C8 C9 . . 125.54(17) ?
    C7 C8 C9 . . 116.89(16) ?
    C8 C9 H9A . . 109.5 ?
    C8 C9 H9B . . 109.5 ?
    H9A C9 H9B . . 109.5 ?
    C8 C9 H9C . . 109.5 ?
    H9A C9 H9C . . 109.5 ?
    H9B C9 H9C . . 109.5 ?
    O1 C10 N4 . . 118.37(17) ?
    O1 C10 C11 . . 119.68(17) ?
    N4 C10 C11 . . 121.95(17) ?
    C12X C11 C12 . . 105.9(9) ?
    C12X C11 C10 . . 132.7(9) ?
    C12 C11 C10 . . 121.2(2) ?
    C12X C11 S1X . . 113.6(9) ?
    C10 C11 S1X . . 113.6(3) ?
    C12 C11 S1 . . 110.5(2) ?
    C10 C11 S1 . . 128.37(14) ?
    S1X C11 S1 . . 118.0(3) ?
    C11 S1 C14 . . 91.51(15) ?
    C11 C12 C13 . . 114.0(3) ?
    C11 C12 H12A . . 123.0 ?
    C13 C12 H12A . . 123.0 ?
    C14 C13 C12 . . 111.2(3) ?
    C14 C13 H13B . . 124.4 ?
    C12 C13 H13B . . 124.4 ?
    C13 C14 S1 . . 112.9(3) ?
    C13 C14 H14B . . 123.6 ?
    S1 C14 H14B . . 123.6 ?
    C11 S1X C14X . . 89.5(9) ?
    C11 C12X C13X . . 112.7(16) ?
    C11 C12X H12B . . 123.6 ?
    C13X C12X H12B . . 123.6 ?
    C14X C13X C12X . . 110(2) ?
    C14X C13X H13A . . 124.9 ?
    C12X C13X H13A . . 124.9 ?
    C13X C14X S1X . . 113.8(19) ?
    C13X C14X H14A . . 123.1 ?
    S1X C14X H14A . . 123.1 ?
loop_
    _geom_torsion_atom_site_label_1
    _geom_torsion_atom_site_label_2
    _geom_torsion_atom_site_label_3
    _geom_torsion_atom_site_label_4
    _geom_torsion_site_symmetry_1
    _geom_torsion_site_symmetry_2
    _geom_torsion_site_symmetry_3
    _geom_torsion_site_symmetry_4
    _geom_torsion
    _geom_torsion_publ_flag
    C6 N1 N2 C7 . . . . -176.96(19) ?
    C8 N3 N4 C10 . . . . -173.07(18) ?
    C6 C1 C2 C3 . . . . -0.6(3) ?
    C1 C2 C3 C4 . . . . -0.1(3) ?
    C1 C2 C3 Br1 . . . . 179.12(15) ?
    C2 C3 C4 C5 . . . . 1.1(3) ?
    Br1 C3 C4 C5 . . . . -178.13(15) ?
    C3 C4 C5 C6 . . . . -1.4(3) ?
    C4 C5 C6 C1 . . . . 0.7(3) ?
    C4 C5 C6 N1 . . . . 179.99(19) ?
    C2 C1 C6 C5 . . . . 0.3(3) ?
    C2 C1 C6 N1 . . . . -178.97(19) ?
    N2 N1 C6 C5 . . . . 177.19(18) ?
    N2 N1 C6 C1 . . . . -3.5(3) ?
    N1 N2 C7 C8 . . . . -179.62(18) ?
    N1 N2 C7 Cl1 . . . . 0.1(3) ?
    N4 N3 C8 C7 . . . . -178.66(17) ?
    N4 N3 C8 C9 . . . . 2.3(3) ?
    N2 C7 C8 N3 . . . . 177.33(19) ?
    Cl1 C7 C8 N3 . . . . -2.4(3) ?
    N2 C7 C8 C9 . . . . -3.5(3) ?
    Cl1 C7 C8 C9 . . . . 176.79(15) ?
    N3 N4 C10 O1 . . . . 178.17(17) ?
    N3 N4 C10 C11 . . . . -1.6(3) ?
    O1 C10 C11 C12X . . . . 173.4(18) ?
    N4 C10 C11 C12X . . . . -6.8(18) ?
    O1 C10 C11 C12 . . . . -0.4(4) ?
    N4 C10 C11 C12 . . . . 179.3(3) ?
    O1 C10 C11 S1X . . . . -2.8(4) ?
    N4 C10 C11 S1X . . . . 176.9(3) ?
    O1 C10 C11 S1 . . . . 177.55(15) ?
    N4 C10 C11 S1 . . . . -2.7(3) ?
    C12X C11 S1 C14 . . . . -32(13) ?
    C12 C11 S1 C14 . . . . 0.7(3) ?
    C10 C11 S1 C14 . . . . -177.4(2) ?
    S1X C11 S1 C14 . . . . 3.0(4) ?
    C12X C11 C12 C13 . . . . 2.2(14) ?
    C10 C11 C12 C13 . . . . 177.5(4) ?
    S1X C11 C12 C13 . . . . -166(4) ?
    S1 C11 C12 C13 . . . . -0.8(5) ?
    C11 C12 C13 C14 . . . . 0.4(7) ?
    C12 C13 C14 S1 . . . . 0.1(6) ?
    C11 S1 C14 C13 . . . . -0.5(4) ?
    C12X C11 S1X C14X . . . . 2(2) ?
    C12 C11 S1X C14X . . . . 15(4) ?
    C10 C11 S1X C14X . . . . 179.2(19) ?
    S1 C11 S1X C14X . . . . -1.1(19) ?
    C12 C11 C12X C13X . . . . -2(3) ?
    C10 C11 C12X C13X . . . . -176.9(17) ?
    S1X C11 C12X C13X . . . . -1(3) ?
    S1 C11 C12X C13X . . . . 146(15) ?
    C11 C12X C13X C14X . . . . -2(4) ?
    C12X C13X C14X S1X . . . . 4(5) ?
    C11 S1X C14X C13X . . . . -3(4) ?
loop_
    _geom_hbond_atom_site_label_D
    _geom_hbond_atom_site_label_H
    _geom_hbond_atom_site_label_A
    _geom_hbond_site_symmetry_A
    _geom_hbond_distance_DH
    _geom_hbond_distance_HA
    _geom_hbond_distance_DA
    _geom_hbond_angle_DHA
    _geom_hbond_publ_flag
    N4 H1N4 O1 3_655 0.92(3) 2.03(3) 2.938(2) 168(2) y
    N1 H1N1 Cl1 1_555 0.92(2) 2.51(2) 2.9246(19) 107.7(15) y
_iucr_refine_instructions_details
;
TITL mo_h9_0m in P2(1)/c (100K)
CELL 0.71073  13.5502   3.8932  29.8162  90.000 103.075  90.000
ZERR    4.00   0.0014   0.0004   0.0034   0.000   0.002   0.000
LATT  1
SYMM -X, 0.5+Y, 0.5-Z
SFAC C H N O S CL BR
UNIT 56 48 16 4 4 4 4
SIZE 0.057 0.097 0.375
L.S. 10
BOND $H
FMAP 2 2 60
EADP C12X C14X
EADP S1X C13X
OMIT -4 60
OMIT -2 1 6
OMIT 2 1 7
ACTA
CONF
PLAN 20
WGHT    0.031300    0.305200
FVAR       0.32623   0.85382
CL1   6    0.464347    0.691417    0.184855    11.00000    0.01518    0.02494 =
         0.01702   -0.00318    0.00470    0.00090
BR1   7    1.077635    0.504394    0.376036    11.00000    0.01893    0.03023 =
         0.02601   -0.00167   -0.00517    0.00166
O1    4    0.385559    0.179277   -0.020519    11.00000    0.01835    0.02699 =
         0.01326   -0.00337    0.00471    0.00012
N1    3    0.667358    0.594746    0.242952    11.00000    0.01626    0.02943 =
         0.01352   -0.00540    0.00385    0.00199
N2    3    0.655581    0.481282    0.199571    11.00000    0.01772    0.02214 =
         0.01219   -0.00190    0.00332   -0.00143
N3    3    0.474066    0.394487    0.095464    11.00000    0.01720    0.01848 =
         0.01189   -0.00058    0.00386   -0.00157
N4    3    0.468424    0.263593    0.052291    11.00000    0.01395    0.02296 =
         0.01162   -0.00224    0.00277    0.00123
C1    1    0.845093    0.422521    0.258899    11.00000    0.01821    0.02188 =
         0.01370   -0.00187    0.00596   -0.00023
AFIX  43
H1A   2    0.836878    0.334981    0.229262    11.00000   -1.20000
AFIX   0
C2    1    0.938312    0.403004    0.289609    11.00000    0.01589    0.01879 =
         0.02005   -0.00073    0.00556   -0.00061
AFIX  43
H2A   2    0.992887    0.300260    0.280755    11.00000   -1.20000
AFIX   0
C3    1    0.950177    0.537254    0.333696    11.00000    0.01448    0.01735 =
         0.01759    0.00214   -0.00026   -0.00189
C4    1    0.869737    0.691327    0.347365    11.00000    0.02204    0.01822 =
         0.01379   -0.00030    0.00298   -0.00040
AFIX  43
H4A   2    0.878637    0.783930    0.376760    11.00000   -1.20000
AFIX   0
C5    1    0.775891    0.706871    0.317025    11.00000    0.01847    0.01954 =
         0.01473    0.00030    0.00508    0.00159
AFIX  43
H5A   2    0.721228    0.805691    0.326265    11.00000   -1.20000
AFIX   0
C6    1    0.763351    0.574821    0.272757    11.00000    0.01498    0.01814 =
         0.01417    0.00106    0.00292   -0.00112
C7    1    0.571428    0.505868    0.170353    11.00000    0.01498    0.02116 =
         0.01456   -0.00018    0.00574   -0.00185
C8    1    0.562199    0.376066    0.123426    11.00000    0.01622    0.01824 =
         0.01374    0.00021    0.00390   -0.00089
C9    1    0.656793    0.237031    0.111733    11.00000    0.01534    0.02978 =
         0.01561   -0.00366    0.00256    0.00255
AFIX 137
H9A   2    0.666629    0.344535    0.084097    11.00000   -1.50000
H9B   2    0.650232   -0.006658    0.107088    11.00000   -1.50000
H9C   2    0.713927    0.284424    0.136546    11.00000   -1.50000
AFIX   0
C10   1    0.383997    0.296783    0.017922    11.00000    0.01456    0.01741 =
         0.01395    0.00189    0.00431   -0.00314
C11   1    0.291854    0.468607    0.025159    11.00000    0.01502    0.01689 =
         0.01376    0.00046    0.00512   -0.00254
PART   1
S1    5    0.269732    0.637367    0.075167    21.00000    0.01699    0.01943 =
         0.01458   -0.00112    0.00525    0.00111
C12   1    0.206934    0.503262   -0.010369    21.00000    0.01867    0.02598 =
         0.01848   -0.00414    0.00821   -0.00342
AFIX  43
H12A  2    0.204688    0.429331   -0.040243    21.00000   -1.20000
AFIX   0
C13   1    0.124148    0.660549    0.002738    21.00000    0.01258    0.02264 =
         0.01668    0.00307    0.00198   -0.00149
AFIX  43
H13B  2    0.061621    0.700824   -0.017072    21.00000   -1.20000
AFIX   0
C14   1    0.147627    0.745880    0.048187    21.00000    0.01428    0.02165 =
         0.01696    0.00325    0.00481    0.00556
AFIX  43
H14B  2    0.102441    0.851669    0.063085    21.00000   -1.20000
AFIX   0
SAME S1 > C14
PART   2
S1X   5    0.200378    0.498027   -0.022271   -21.00000    0.01437
C12X  1    0.265286    0.592415    0.063256   -21.00000    0.03920
AFIX  43
H12B  2    0.308178    0.591626    0.092412   -21.00000   -1.20000
AFIX   0
C13X  1    0.167079    0.720614    0.054057   -21.00000    0.01437
AFIX  43
H13A  2    0.135195    0.809690    0.076045   -21.00000   -1.20000
AFIX   0
C14X  1    0.124917    0.697519    0.008985   -21.00000    0.03920
AFIX  43
H14A  2    0.060672    0.781778   -0.004179   -21.00000   -1.20000
AFIX   0
PART   0
H1N4  2    0.521133    0.137572    0.045917    11.00000    0.03506
H1N1  2    0.616993    0.722062    0.250827    11.00000    0.01340
HKLF 4 1 -1 0 0 0 -1 0 1 0 1
REM  mo_h9_0m in P2(1)/c (100K)
REM R1 =  0.0310 for   3378 Fo > 4sig(Fo)  and  0.0502 for all   4458 data
REM    223 parameters refined using      6 restraints
END
WGHT      0.0313      0.3052
REM Highest difference peak  0.540,  deepest hole -0.355,  1-sigma level  0.082
Q1    1   1.0603  0.7231  0.3763  11.00000  0.05    0.54
Q2    1   1.0799  0.7010  0.3659  11.00000  0.05    0.50
Q3    1   1.0657  0.2810  0.3742  11.00000  0.05    0.41
Q4    1   0.3372  0.3785  0.0207  11.00000  0.05    0.38
Q5    1   0.1998  0.3555 -0.0221  11.00000  0.05    0.35
Q6    1   0.4680  0.2912  0.1865  11.00000  0.05    0.32
Q7    1   0.1675  0.5102  0.0000  11.00000  0.05    0.30
Q8    1   0.8836  0.4212  0.2777  11.00000  0.05    0.29
Q9    1   0.9414  0.3936  0.3214  11.00000  0.05    0.29
Q10   1   0.2989  0.6068  0.0369  11.00000  0.05    0.28
Q11   1   0.9159  0.6680  0.3420  11.00000  0.05    0.28
Q12   1   0.6788  0.3421  0.2005  11.00000  0.05    0.27
Q13   1   1.0428  0.0974  0.3984  11.00000  0.05    0.27
Q14   1   0.2711  0.3923  0.0737  11.00000  0.05    0.27
Q15   1   0.9653  0.5174  0.3204  11.00000  0.05    0.26
Q16   1   0.5733  0.4879  0.1426  11.00000  0.05    0.26
Q17   1   0.7754  0.6104  0.3006  11.00000  0.05    0.26
Q18   1   0.4011  0.5965  0.0008  11.00000  0.05    0.26
Q19   1   0.4211  0.2350  0.0389  11.00000  0.05    0.25
Q20   1   0.4598 -0.0609  0.0995  11.00000  0.05    0.25
;
