# Supplementary material for: (1Z,2E)-N′-{1-[2-(4-Bromo­phen­yl)hydrazin-1-yl­idene]-1-chloro­propan-2-yl­idene}thio­phene-2-carbohydrazide
Source: Acta Crystallogr Sect E Struct Rep Online. 2012 Apr 25;68(Pt 5):o1510–1. doi: 10.1107/S1600536812017114 (PMC3344617; doi:10.1107/S1600536812017114)
Supplement: Supplementary file 2 [file e-68-o1510-Isup2.hkl]

# 
# h,k,l, Fc-squared, Fo-squared, sigma(Fo-squared) and status flag 
# 
data_I
_shelx_title ' mo_h9_0m in P2(1)/c (100K)' 
_shelx_refln_list_code          4 
_shelx_F_calc_maximum      301.06 
_exptl_crystal_F_000       800.00 
_reflns_d_resolution_high  0.7108 
 
loop_ 
 _symmetry_equiv_pos_as_xyz 
 'x, y, z' 
 '-x, y+1/2, -z+1/2' 
 '-x, -y, -z' 
 'x, -y-1/2, z-1/2' 
 
_cell_length_a    13.5502 
_cell_length_b     3.8932 
_cell_length_c    29.8162 
_cell_angle_alpha  90.000 
_cell_angle_beta  103.075 
_cell_angle_gamma  90.000 
 
_shelx_F_squared_multiplier     1.000 
 
loop_ 
 _refln_index_h 
 _refln_index_k 
 _refln_index_l 
 _refln_F_squared_calc 
 _refln_F_squared_meas 
 _refln_F_squared_sigma 
 _refln_observed_status 
   1   0   0      344.15      343.97     12.42 o 
   2   0   0     3836.13     4010.70    110.67 o 
   3   0   0     1218.92     1311.54     26.29 o 
   4   0   0      876.28      933.12     22.28 o 
   5   0   0    14646.85    15564.04    247.36 o 
   6   0   0     7744.45     7666.18    128.98 o 
   7   0   0     7208.48     7415.40    127.32 o 
   8   0   0     2347.93     2556.91     54.74 o 
   9   0   0      367.67      339.63     20.44 o 
  10   0   0     2224.18     2228.32     47.82 o 
  11   0   0     3217.58     3368.13     85.79 o 
  12   0   0      128.24       83.87     34.06 o 
  13   0   0     3978.43     4030.72    145.67 o 
  14   0   0      971.90      874.59     65.10 o 
  15   0   0     4821.34     4789.88    169.92 o 
  16   0   0      624.56      553.95     58.20 o 
  17   0   0       40.09      -23.91     37.23 o 
  18   0   0      183.24      205.42     48.79 o 
   1   1   0      463.48      419.28      8.59 o 
   2   1   0     1091.25     1112.04     19.92 o 
   3   1   0       25.77       17.93      5.88 o 
   4   1   0       68.14       66.48      9.99 o 
   5   1   0      842.64      734.67     20.72 o 
   6   1   0     4954.78     5173.65     64.74 o 
   7   1   0     1399.19     1466.67     26.34 o 
   8   1   0       14.90       35.92      6.40 o 
   9   1   0      306.59      297.04     15.14 o 
  10   1   0      510.19      530.84     20.84 o 
  11   1   0      790.80      766.89     24.35 o 
  12   1   0      798.74      815.52     26.56 o 
  13   1   0       21.82       30.59     13.19 o 
  14   1   0      254.63      226.78     20.76 o 
  15   1   0      105.87       93.38     21.00 o 
  16   1   0      213.92      182.38     28.79 o 
  17   1   0      104.57      119.05     44.80 o 
  18   1   0       11.29      -23.10     26.07 o 
   0   2   0     2849.37     2816.61    101.82 o 
   1   2   0    12442.13    11908.27    176.74 o 
   2   2   0      161.52      144.91      7.82 o 
   3   2   0     2104.32     2140.01     34.82 o 
   4   2   0      374.02      316.48     14.75 o 
   5   2   0     1795.90     1672.81     66.06 o 
   6   2   0     5702.98     5802.32    141.69 o 
   7   2   0     5550.54     5418.42    105.73 o 
   8   2   0     6704.69     6971.20    132.67 o 
   9   2   0      356.51      348.62     23.27 o 
  10   2   0      347.31      335.75     23.82 o 
  11   2   0      196.55      224.22     22.72 o 
  12   2   0     3763.29     3943.11     82.29 o 
  13   2   0      109.83      108.78     25.34 o 
  14   2   0     3053.19     3160.18     66.76 o 
  15   2   0       26.38      -22.77     19.16 o 
  16   2   0      176.73      181.73     94.76 o 
  17   2   0      189.30      274.10     36.75 o 
   1   3   0       63.42       54.31     14.43 o 
   2   3   0      138.77       89.92     17.03 o 
   3   3   0       21.91        6.14      7.65 o 
   4   3   0        2.27        2.46      9.54 o 
   5   3   0       38.95       33.12     11.13 o 
   6   3   0       25.60        4.82     11.08 o 
   7   3   0      725.27      664.01     40.87 o 
   8   3   0      335.33      336.83     23.26 o 
   9   3   0      107.29      164.95     19.60 o 
  10   3   0      136.24      153.36     21.02 o 
  11   3   0       11.73        1.21     17.24 o 
  12   3   0       86.57      100.40     23.11 o 
  13   3   0       77.31       80.02     34.53 o 
  14   3   0        4.49        4.71     22.43 o 
  15   3   0        0.31        0.15     24.50 o 
   0   4   0     1572.03     1651.21     85.47 o 
   1   4   0     1004.02     1057.63     45.06 o 
   2   4   0      656.17      764.43     36.13 o 
   3   4   0        0.40      -39.14     25.68 o 
   4   4   0      693.19      717.03     37.21 o 
   5   4   0      109.09      109.59     19.19 o 
   6   4   0      244.46      232.08     26.38 o 
   7   4   0     1932.48     1851.54     50.65 o 
   8   4   0      999.05      982.96     41.72 o 
   9   4   0       14.75       15.42     16.06 o 
  10   4   0       89.32       95.96     20.40 o 
  11   4   0       32.13       42.95     20.25 o 
  12   4   0      162.87      154.34     25.83 o 
   1   5   0      116.37      190.60     57.25 o 
   2   5   0       48.55        3.85     49.07 o 
   3   5   0      110.46      220.43     64.46 o 
   4   5   0        0.16        7.30     57.69 o 
   5   5   0      678.80      738.12     95.50 o 
   6   5   0      157.49      261.32     73.15 o 
   7   5   0        0.71        7.75     22.40 o 
 -18   1   1      629.38      598.13     40.43 o 
 -17   1   1      544.56      602.15     53.32 o 
 -16   1   1      670.85      667.96     39.44 o 
 -15   1   1      493.61      545.76     31.34 o 
 -14   1   1        6.66      -14.40     13.98 o 
 -13   1   1     1454.26     1503.59     35.45 o 
 -12   1   1     3270.62     3349.23     54.44 o 
 -11   1   1       54.56       82.16     12.33 o 
 -10   1   1     6881.87     7221.73     93.18 o 
  -9   1   1      322.77      340.24     14.65 o 
  -8   1   1       14.87        4.38      7.25 o 
  -7   1   1     2688.60     2734.90     40.31 o 
  -6   1   1     1127.83     1035.80     22.10 o 
  -5   1   1     9195.92     9008.15    130.61 o 
  -4   1   1    13188.23    13673.21    218.72 o 
  -3   1   1      235.80      192.67     15.43 o 
  -2   1   1      798.04      826.24     16.22 o 
  -1   1   1    22223.30    22225.18    209.73 o 
   0   1   1      280.90      323.19     14.44 o 
   1   1   1     8242.87     7905.51     90.42 o 
   3   1   1     5787.94     5715.98     97.95 o 
   4   1   1      380.08      368.31     16.53 o 
   5   1   1      880.04      841.33     22.30 o 
   6   1   1     6556.78     6732.74     82.19 o 
   7   1   1    10730.66    11360.37    134.56 o 
   8   1   1     4665.10     4563.12     56.34 o 
   9   1   1     3423.49     3372.57     65.52 o 
  10   1   1     6080.42     6077.54     89.02 o 
  11   1   1       83.52       71.29     12.96 o 
  12   1   1     1307.47     1353.94     33.29 o 
  13   1   1     3495.02     3799.11     61.30 o 
  14   1   1     1138.21     1166.56     39.06 o 
  15   1   1      593.22      609.89     40.44 o 
  16   1   1     1825.94     1832.42     60.65 o 
  17   1   1      227.03      197.37     30.40 o 
  18   1   1        1.35      -13.69     26.65 o 
 -17   2   1       79.31       94.69     43.93 o 
 -16   2   1      600.16      552.43     42.65 o 
 -15   2   1      504.23      561.07     32.81 o 
 -14   2   1        1.68        6.72     17.39 o 
 -13   2   1      112.19       94.49     19.10 o 
 -12   2   1      562.88      546.53     32.14 o 
 -11   2   1      132.83      128.19     24.15 o 
 -10   2   1       38.39       44.71     15.82 o 
  -9   2   1        0.87       -3.64     12.61 o 
  -8   2   1       90.86      123.21     14.91 o 
  -7   2   1      328.12      303.72     18.88 o 
  -6   2   1       86.35      114.98     15.87 o 
  -5   2   1      982.73      940.80     27.05 o 
  -4   2   1      806.25      915.41     26.07 o 
  -3   2   1      123.48      161.18     26.12 o 
  -2   2   1      180.53      227.25     14.12 o 
  -1   2   1     3260.76     3114.21     49.76 o 
   0   2   1     1186.36     1171.67     28.85 o 
   1   2   1      589.42      637.82     26.77 o 
   2   2   1      737.63      728.99     16.73 o 
   3   2   1       61.49       60.20      7.15 o 
   4   2   1      533.92      509.06     30.26 o 
   5   2   1        0.98       -3.28      4.09 o 
   6   2   1      709.38      683.12     40.83 o 
   7   2   1      585.70      638.17     42.42 o 
   8   2   1      922.97      977.84     39.13 o 
   9   2   1     1027.63     1045.20     42.04 o 
  10   2   1      130.73      128.80     21.60 o 
  11   2   1       26.47       29.86     16.79 o 
  12   2   1       94.62       92.59     21.02 o 
  13   2   1       52.46        6.59     17.01 o 
  14   2   1      739.54      640.42     54.82 o 
  15   2   1       40.04       20.32     19.81 o 
  16   2   1        4.10       -9.14     25.11 o 
  17   2   1       10.74        5.71     28.26 o 
 -15   3   1       44.69       56.94     26.15 o 
 -14   3   1      225.37      244.15     30.17 o 
 -13   3   1      510.32      478.68     34.91 o 
 -12   3   1     1074.52     1091.59     45.72 o 
 -11   3   1     2760.03     2794.37     66.51 o 
 -10   3   1       90.88       62.88     18.49 o 
  -9   3   1      789.74      822.85     35.09 o 
  -8   3   1        2.83       -1.16     12.84 o 
  -7   3   1      156.80      171.20     16.78 o 
  -6   3   1     4500.15     4481.00     78.80 o 
  -5   3   1     2872.37     2854.19     60.43 o 
  -4   3   1     1680.97     1628.33     36.55 o 
  -3   3   1      786.65      763.54     20.20 o 
  -2   3   1      517.25      467.37     30.49 o 
  -1   3   1      599.99      562.49     26.52 o 
   0   3   1     3119.66     3085.17     72.85 o 
   1   3   1     1130.44     1018.46     33.00 o 
   2   3   1     8327.77     8291.60    102.10 o 
   3   3   1      680.30      642.64     17.42 o 
   4   3   1     2315.98     2207.08     44.51 o 
   5   3   1     2804.31     2726.10     53.42 o 
   6   3   1      391.25      377.83     21.01 o 
   7   3   1     2013.76     2061.26     48.56 o 
   8   3   1      524.00      515.02     36.09 o 
   9   3   1     4175.06     4150.05     81.28 o 
  10   3   1      437.70      424.82     28.39 o 
  11   3   1       50.54       26.88     19.06 o 
  12   3   1       34.15       17.22     19.86 o 
  13   3   1      204.70      159.98     26.91 o 
  14   3   1      573.01      484.67     37.13 o 
  15   3   1     1118.19     1138.54     52.44 o 
 -12   4   1      129.66      159.75     26.96 o 
 -11   4   1        0.01       36.28     20.16 o 
 -10   4   1       26.87       34.45     25.04 o 
  -9   4   1        0.60       15.38     16.37 o 
  -8   4   1        7.44       30.72     21.39 o 
  -7   4   1       69.31       75.37     15.73 o 
  -6   4   1      793.07      753.15     28.73 o 
  -5   4   1      231.86      220.02     32.02 o 
  -4   4   1       56.23       50.02     23.90 o 
  -3   4   1      606.37      733.01     53.74 o 
  -2   4   1       42.75       23.32     18.78 o 
  -1   4   1      865.19      838.26     37.82 o 
   0   4   1      433.85      431.17     28.81 o 
   1   4   1        1.45       14.69     18.69 o 
   2   4   1      172.83      211.19     24.01 o 
   3   4   1      255.12      229.92     30.24 o 
   4   4   1       11.53       10.11     14.77 o 
   5   4   1        1.12        9.95     15.95 o 
   6   4   1       64.42       48.01     24.66 o 
   7   4   1       30.39       43.71     19.43 o 
   8   4   1        1.55       19.13     15.52 o 
   9   4   1       48.80       34.75     17.63 o 
  10   4   1      236.45      233.68     25.34 o 
  11   4   1      246.70      238.00     26.94 o 
  12   4   1      240.41      217.21     27.91 o 
  -7   5   1      289.01      327.41     64.30 o 
  -6   5   1      167.17      203.85     25.82 o 
  -5   5   1      911.46      873.77    100.14 o 
  -4   5   1      193.01      279.61     72.02 o 
  -3   5   1      288.19      237.06     65.30 o 
  -2   5   1        5.14      -34.15     48.22 o 
  -1   5   1       56.49       69.15     52.78 o 
   0   5   1      116.47      204.70     41.79 o 
   1   5   1      562.06      603.79     79.17 o 
   2   5   1      282.30      249.03     64.90 o 
   3   5   1      780.69      876.80     98.56 o 
   4   5   1       36.46      132.33     64.53 o 
   5   5   1        1.37       34.13     58.78 o 
   6   5   1      396.03      519.39     42.34 o 
   7   5   1        7.33      -12.35     22.53 o 
 -18   0   2      152.47      102.59     36.75 o 
 -17   0   2     4341.35     4256.31    161.91 o 
 -16   0   2      254.11      244.94     45.11 o 
 -15   0   2      932.07      785.29     62.58 o 
 -14   0   2     1043.28     1103.27     71.19 o 
 -13   0   2      261.57      267.99     37.81 o 
 -12   0   2     1248.81     1256.88     52.54 o 
 -11   0   2    10909.53    11478.67    170.78 o 
 -10   0   2     4594.13     4754.34     80.36 o 
  -9   0   2     6543.28     6694.55    103.98 o 
  -8   0   2     9419.40    10069.54    146.31 o 
  -7   0   2     4068.45     4372.81     87.11 o 
  -6   0   2    14003.33    14947.69    206.20 o 
  -5   0   2     1167.62     1340.56     26.44 o 
  -4   0   2    19814.72    21852.32    293.16 o 
  -3   0   2    20650.29    21793.45    290.07 o 
  -2   0   2     4402.10     4731.82    129.54 o 
  -1   0   2      106.84       70.75      7.87 o 
   0   0   2      114.43      115.28      6.04 o 
   1   0   2      570.66      617.40     21.74 o 
   2   0   2      524.84      582.30     14.52 o 
   3   0   2    15858.48    16999.56    266.74 o 
   4   0   2    10203.13    10194.64    164.19 o 
   5   0   2      317.91      360.52     15.60 o 
   6   0   2     3991.79     4212.29     77.29 o 
   7   0   2      145.77      114.80     17.31 o 
   8   0   2      325.90      278.08     17.72 o 
   9   0   2    30842.15    33710.56    758.71 o 
  10   0   2     1305.27     1363.36     66.07 o 
  11   0   2     4271.25     4594.60     93.32 o 
  12   0   2      362.71      341.93     40.78 o 
  13   0   2      163.78      115.91     32.83 o 
  14   0   2     2159.79     2273.41    103.43 o 
  15   0   2     2003.89     2100.61    100.96 o 
  16   0   2     1313.46     1342.32     85.47 o 
  17   0   2      366.02      392.73     53.75 o 
  18   0   2      163.16      112.76     44.77 o 
 -18   1   2       26.97       37.88     26.32 o 
 -17   1   2       86.35       81.83     27.24 o 
 -16   1   2       18.97       19.56     23.87 o 
 -15   1   2       39.70       45.72     19.58 o 
 -14   1   2        1.47       12.72     25.05 o 
 -13   1   2      192.38      188.90     14.80 o 
 -12   1   2      928.30     1031.60     28.76 o 
 -11   1   2     3135.38     3223.87     51.35 o 
 -10   1   2     2580.18     2685.21     44.07 o 
  -9   1   2      244.18      246.81     16.22 o 
  -8   1   2      316.48      326.53     15.99 o 
  -7   1   2     3138.17     3096.01     40.92 o 
  -6   1   2       55.33       21.93      6.07 o 
  -5   1   2      379.87      400.92     14.36 o 
  -4   1   2      356.13      342.00     16.59 o 
  -3   1   2     5192.43     5478.51     94.80 o 
  -2   1   2     4702.39     4987.03     70.64 o 
  -1   1   2      890.47      839.17     11.16 o 
   0   1   2      346.10      328.01     10.27 o 
   1   1   2      849.33      792.00     13.26 o 
   3   1   2     5744.41     5737.58     98.75 o 
   4   1   2     5087.01     5055.11     87.65 o 
   5   1   2     1000.68     1030.90     17.96 o 
   6   1   2      221.82      185.40     14.78 o 
   7   1   2       73.17       49.28      6.94 o 
   8   1   2      473.46      509.95     16.04 o 
   9   1   2     1362.21     1338.78     32.87 o 
  10   1   2     1209.86     1210.82     41.73 o 
  11   1   2       19.47        9.85     12.46 o 
  12   1   2      202.36      167.32     21.65 o 
  13   1   2        4.38        4.32     12.66 o 
  14   1   2      644.15      628.89     36.88 o 
  15   1   2      674.12      665.22     51.46 o 
  16   1   2      120.25      130.01     27.34 o 
  17   1   2        0.11        4.72     25.31 o 
  18   1   2       48.61       -3.57     27.09 o 
 -17   2   2      318.54      342.52     38.52 o 
 -16   2   2     1841.46     1839.72     67.49 o 
 -15   2   2      780.83      805.62     37.36 o 
 -14   2   2      313.79      334.81     26.34 o 
 -13   2   2        2.02      -15.32     15.50 o 
 -12   2   2        9.37       13.34     17.38 o 
 -11   2   2     1741.75     1744.88     49.28 o 
 -10   2   2     5711.98     5735.56    101.15 o 
  -9   2   2     2779.78     2809.50     59.88 o 
  -8   2   2     1746.20     1814.95     55.09 o 
  -7   2   2       55.01       55.16     12.37 o 
  -6   2   2      206.11      234.83     28.38 o 
  -5   2   2     4323.17     4277.08     62.64 o 
  -4   2   2      361.96      427.09     16.88 o 
  -3   2   2    14566.42    14371.96    163.53 o 
  -2   2   2     5519.90     5397.02     70.48 o 
  -1   2   2     3521.89     3455.47     62.19 o 
   0   2   2      912.87     1019.12     31.80 o 
   1   2   2     4420.26     4528.89     71.56 o 
   2   2   2     3180.77     2897.49     39.86 o 
   3   2   2     4970.51     4739.39     66.54 o 
   4   2   2     5764.58     5567.22     86.44 o 
   5   2   2     3002.43     2743.11     99.23 o 
   6   2   2      323.27      333.69     35.33 o 
   7   2   2      113.54      118.94     17.07 o 
   8   2   2     5808.42     5933.04    117.47 o 
   9   2   2      622.06      564.81     33.42 o 
  10   2   2     1164.87     1227.54     47.32 o 
  11   2   2      329.95      341.52     31.08 o 
  12   2   2     1592.24     1628.71     50.78 o 
  13   2   2       18.00       18.94     17.50 o 
  14   2   2      455.78      422.37     32.69 o 
  15   2   2     1341.96     1338.30     46.90 o 
  16   2   2      965.86      954.19     53.49 o 
  17   2   2      794.06      761.85     51.06 o 
 -15   3   2      316.33      316.40     33.77 o 
 -14   3   2      108.49       78.61     25.33 o 
 -13   3   2      657.98      626.60     47.19 o 
 -12   3   2        2.11      -21.01     18.14 o 
 -11   3   2      109.76      176.67     23.21 o 
 -10   3   2       31.98       10.88     15.42 o 
  -9   3   2      212.42      187.20     23.48 o 
  -8   3   2      604.89      564.22     34.38 o 
  -7   3   2       40.57       32.53     12.33 o 
  -6   3   2        1.33        0.11     10.61 o 
  -5   3   2      321.96      287.23     17.23 o 
  -4   3   2        5.92      -11.03      9.09 o 
  -3   3   2      359.59      362.56     16.49 o 
  -2   3   2        0.44      -19.91      9.96 o 
  -1   3   2        2.93      -16.24     12.40 o 
   0   3   2       18.64        3.32     15.81 o 
   1   3   2      139.97      139.39     17.65 o 
   2   3   2     2938.24     2984.43     50.72 o 
   3   3   2      157.34      152.96     13.95 o 
   4   3   2       13.43       26.41     12.85 o 
   5   3   2      456.96      452.44     32.44 o 
   6   3   2       37.01       26.03     14.44 o 
   7   3   2        1.75       -7.86     15.04 o 
   8   3   2       10.97      -18.96     14.04 o 
   9   3   2       40.96       34.18     16.36 o 
  10   3   2       20.24       48.33     18.17 o 
  11   3   2       53.47       68.53     20.89 o 
  12   3   2       56.13       66.51     22.37 o 
  13   3   2        3.88       13.68     21.97 o 
  14   3   2        0.21       -7.77     27.82 o 
  15   3   2       33.12        1.22     26.80 o 
 -12   4   2       28.93       39.56     22.19 o 
 -11   4   2      330.83      316.36     27.87 o 
 -10   4   2     1452.04     1483.10     53.04 o 
  -9   4   2      553.64      512.09     29.01 o 
  -8   4   2       61.24       55.48     16.47 o 
  -7   4   2       52.20       36.21     14.48 o 
  -6   4   2       30.81       26.88     15.90 o 
  -5   4   2      407.99      426.15     28.11 o 
  -4   4   2     2314.65     2422.43     60.93 o 
  -3   4   2      985.50     1079.38     61.51 o 
  -2   4   2      504.47      505.17     30.57 o 
  -1   4   2      600.12      628.75     33.19 o 
   0   4   2       13.59       12.35     18.17 o 
   1   4   2     1380.04     1434.63     45.77 o 
   2   4   2      452.31      524.82     37.10 o 
   3   4   2      286.91      355.12     48.50 o 
   4   4   2     1500.62     1511.89     47.26 o 
   5   4   2      974.55      967.25     30.87 o 
   6   4   2      202.93      199.29     18.62 o 
   7   4   2      517.77      519.19     27.10 o 
   8   4   2      851.27      853.39     35.45 o 
   9   4   2      518.30      529.60     30.58 o 
  10   4   2      833.72      854.73     43.48 o 
  11   4   2      880.95      819.23     47.37 o 
  12   4   2        3.07       32.32     23.05 o 
  -7   5   2        5.15       -2.83     21.55 o 
  -6   5   2       26.76       71.09     62.44 o 
  -5   5   2       89.36       86.00     58.14 o 
  -4   5   2        6.25      -46.48     52.91 o 
  -3   5   2      196.66      151.83     60.47 o 
  -2   5   2       23.85       32.85     49.00 o 
  -1   5   2       43.39       34.63     49.77 o 
   0   5   2      301.50      341.96     63.87 o 
   1   5   2       36.36       13.65     50.78 o 
   2   5   2       39.27       -7.02     51.44 o 
   3   5   2        8.84      -19.74     50.75 o 
   4   5   2      227.57      235.70     72.29 o 
   5   5   2       80.86       45.21     57.19 o 
   6   5   2      307.77      312.09     29.96 o 
   7   5   2       43.38       56.83     30.76 o 
 -18   1   3        0.41      -48.46     24.23 o 
 -17   1   3       13.01        6.71     24.59 o 
 -16   1   3     1216.51     1082.18     86.06 o 
 -15   1   3     2424.63     2599.01     61.52 o 
 -14   1   3     1436.78     1381.69     43.43 o 
 -13   1   3     1517.14     1519.15     36.72 o 
 -12   1   3       26.06       14.21     12.22 o 
 -11   1   3     1768.90     1764.00     36.50 o 
 -10   1   3     1650.10     1678.91     33.60 o 
  -9   1   3     3527.76     3580.70     56.95 o 
  -8   1   3     4688.86     4849.24     59.68 o 
  -7   1   3     7002.52     7212.14     81.63 o 
  -6   1   3     4565.34     4432.61     56.86 o 
  -5   1   3       43.40       60.35      8.30 o 
  -4   1   3    10035.87    10582.81    146.89 o 
  -3   1   3     3629.77     3553.27     79.40 o 
  -2   1   3     1113.76     1005.67     22.55 o 
  -1   1   3    90636.25    90999.23    850.69 o 
   0   1   3    11228.15    11090.55    114.67 o 
   1   1   3     1526.15     1566.40     36.43 o 
   3   1   3     2323.56     2224.05     49.89 o 
   4   1   3    11501.83    11403.72    184.93 o 
   5   1   3     9537.16     9771.61    124.86 o 
   6   1   3     5188.92     5120.23    100.74 o 
   7   1   3     2453.99     2592.93     38.17 o 
   8   1   3       34.46       25.46      8.21 o 
   9   1   3      124.97      151.71     13.77 o 
  10   1   3     6678.78     6825.13    131.52 o 
  11   1   3     3018.04     3139.63     61.22 o 
  12   1   3     1287.49     1324.28     38.20 o 
  13   1   3      358.10      331.79     21.03 o 
  14   1   3      897.26      925.73     66.97 o 
  15   1   3      278.81      301.58     39.97 o 
  16   1   3      365.41      307.61     43.52 o 
  17   1   3      374.18      323.93     33.73 o 
 -17   2   3      384.81      434.50     41.03 o 
 -16   2   3       21.54       13.50     22.74 o 
 -15   2   3       54.99      100.93     21.26 o 
 -14   2   3      604.12      590.95     31.55 o 
 -13   2   3      566.12      599.53     30.03 o 
 -12   2   3        9.65       16.65     17.46 o 
 -11   2   3      474.32      433.53     27.50 o 
 -10   2   3        8.15       40.29     17.23 o 
  -9   2   3      485.66      519.10     26.84 o 
  -8   2   3      111.75      115.94     15.10 o 
  -7   2   3     2463.25     2367.61     49.47 o 
  -6   2   3     1448.68     1379.07     42.08 o 
  -5   2   3      181.19      191.09     11.93 o 
  -4   2   3      589.76      640.23     28.27 o 
  -3   2   3      155.53      161.12     15.95 o 
  -2   2   3     2676.79     2781.09     48.01 o 
  -1   2   3     3013.46     3083.32     44.96 o 
   0   2   3       19.99       19.24      8.10 o 
   1   2   3     1979.47     2037.96     32.44 o 
   2   2   3      472.64      423.84     14.06 o 
   3   2   3      100.87      101.81      8.67 o 
   4   2   3      996.39     1009.06     40.84 o 
   5   2   3     1271.58      734.85     57.45 o 
   6   2   3        3.13       21.48     11.33 o 
   7   2   3        7.63        1.40     15.41 o 
   8   2   3      791.39      815.46     73.81 o 
   9   2   3     2406.90     2446.68     93.88 o 
  10   2   3       38.20       33.46     17.53 o 
  11   2   3       67.22       55.98     21.77 o 
  12   2   3      186.35      155.24     27.70 o 
  13   2   3      291.18      288.30     24.19 o 
  14   2   3       68.07       56.29     20.43 o 
  15   2   3      128.38      132.75     23.82 o 
  16   2   3        3.50      -21.74     25.15 o 
 -15   3   3      880.75      842.93     58.68 o 
 -14   3   3      513.37      413.49     34.26 o 
 -13   3   3     1366.24     1371.29     50.41 o 
 -12   3   3      236.33      229.36     26.34 o 
 -11   3   3       53.22       66.08     25.60 o 
 -10   3   3       38.84        6.67     15.53 o 
  -9   3   3     2238.85     2218.70     72.36 o 
  -8   3   3     6191.13     6105.62    104.20 o 
  -7   3   3     1063.49     1082.18     53.01 o 
  -6   3   3      630.67      556.91     24.68 o 
  -5   3   3      112.31       89.11     13.01 o 
  -4   3   3     1727.31     1637.18     52.25 o 
  -3   3   3     2663.63     2663.41     41.34 o 
  -2   3   3     5483.27     5457.76     71.03 o 
  -1   3   3      297.41      324.80     21.82 o 
   0   3   3     3056.83     2875.36     65.28 o 
   1   3   3      168.42      157.72     17.59 o 
   2   3   3       29.50       29.29      7.96 o 
   3   3   3     4385.33     4223.27     63.58 o 
   4   3   3      265.40      218.37     30.52 o 
   5   3   3     1807.80     1771.42     49.45 o 
   6   3   3     1153.29     1091.88     39.87 o 
   7   3   3     2182.39     2159.00     59.35 o 
   8   3   3       27.30       14.42     16.73 o 
   9   3   3      247.46      276.10     28.35 o 
  10   3   3      403.41      412.27     28.93 o 
  11   3   3     2888.31     2997.31     88.67 o 
  12   3   3      302.64      289.76     28.94 o 
  13   3   3     1449.98     1521.94     54.69 o 
  14   3   3      392.08      400.80     35.14 o 
  15   3   3        6.31        9.05     25.80 o 
 -12   4   3       29.75       -4.70     21.01 o 
 -11   4   3        6.24       26.44     19.17 o 
 -10   4   3       93.10      106.03     30.13 o 
  -9   4   3      190.51      146.36     20.24 o 
  -8   4   3      230.62      239.56     21.30 o 
  -7   4   3      300.56      302.94     34.80 o 
  -6   4   3      244.77      259.05     18.10 o 
  -5   4   3      126.35      109.36     28.00 o 
  -4   4   3      106.30      125.28     18.68 o 
  -3   4   3      441.53      410.66     78.58 o 
  -2   4   3      236.69      247.92     29.55 o 
  -1   4   3        5.04       22.65     22.29 o 
   0   4   3       14.67       24.77     20.75 o 
   1   4   3        6.55       12.28     21.86 o 
   2   4   3      242.37      265.28     40.93 o 
   3   4   3       33.21       11.89     23.20 o 
   4   4   3      768.63      777.75     36.24 o 
   5   4   3      312.94      315.34     23.86 o 
   6   4   3      180.42      167.70     17.80 o 
   7   4   3       34.12       36.09     18.63 o 
   8   4   3      612.74      600.33     42.52 o 
   9   4   3       37.46       20.44     18.60 o 
  10   4   3      117.75       84.41     21.58 o 
  11   4   3       89.64      102.41     22.65 o 
  12   4   3      107.89       69.53     26.33 o 
  -7   5   3      479.92      492.69     37.89 o 
  -6   5   3       10.07        7.91     56.12 o 
  -5   5   3       15.92       53.47     56.66 o 
  -4   5   3       17.32       27.72     55.35 o 
  -3   5   3      401.98      477.43     78.18 o 
  -2   5   3       13.18       -7.68     47.19 o 
  -1   5   3      680.13      803.24     90.72 o 
   1   5   3      724.05      846.42     93.73 o 
   2   5   3      185.62      173.49     61.13 o 
   3   5   3      297.82      436.23     78.31 o 
   4   5   3      574.53      718.47     93.89 o 
   5   5   3       40.95       99.44     61.93 o 
   6   5   3      481.09      492.58     35.38 o 
   7   5   3       25.96       29.21     28.38 o 
 -18   0   4       33.16       54.27     33.57 o 
 -17   0   4      227.98      223.65     38.74 o 
 -16   0   4       14.74      -10.97     33.99 o 
 -15   0   4       30.54       30.84     32.95 o 
 -14   0   4     3623.53     3715.76    138.58 o 
 -13   0   4      226.14      209.37     36.88 o 
 -12   0   4      313.87      307.68     28.56 o 
 -11   0   4     5388.84     6245.87    314.69 o 
 -10   0   4        0.77       -2.90     10.02 o 
  -9   0   4       12.74       10.72      9.03 o 
  -8   0   4    15962.86    17222.67    278.07 o 
  -7   0   4      918.94      864.20     23.42 o 
  -6   0   4     3443.16     3276.51     53.61 o 
  -5   0   4     6707.33     7010.56    100.46 o 
  -4   0   4      355.25      368.56     12.06 o 
  -3   0   4     2657.63     2748.61     47.76 o 
  -2   0   4    42614.82    43504.21    663.02 o 
  -1   0   4     3346.18     3454.72     95.41 o 
   0   0   4     1838.67     1838.29     53.42 o 
   1   0   4    10500.96    10924.92    291.85 o 
   2   0   4     6116.39     6724.05    131.17 o 
   3   0   4     2123.79     2211.02     42.50 o 
   4   0   4     1316.79     1397.01     31.73 o 
   5   0   4    22332.20    23637.40    378.37 o 
   6   0   4    23671.33    26164.60    413.08 o 
   7   0   4     7428.69     7308.46    127.76 o 
   8   0   4      579.78      545.48     25.47 o 
   9   0   4      209.70      204.77     17.92 o 
  10   0   4      353.67      316.78     22.18 o 
  11   0   4     1238.66     1338.37     43.44 o 
  12   0   4     9639.81     9992.89    299.65 o 
  13   0   4     1189.85     1246.72     73.74 o 
  14   0   4      835.06      841.81     66.70 o 
  15   0   4     1538.91     1661.81     90.61 o 
  16   0   4        6.37       20.89     35.19 o 
  17   0   4       20.75      -15.54     38.46 o 
  18   0   4     2263.63     2351.53    115.22 o 
 -18   1   4      205.86      197.52     56.11 o 
 -17   1   4     1283.25     1301.86     53.71 o 
 -16   1   4      520.94      588.57     37.58 o 
 -15   1   4      382.61      406.63     27.76 o 
 -14   1   4     1470.41     1509.21     44.39 o 
 -13   1   4      500.44      497.09     23.00 o 
 -12   1   4      960.15      906.11     28.15 o 
 -11   1   4      488.50      530.08     27.67 o 
 -10   1   4       16.94        7.79      8.45 o 
  -9   1   4     1049.91     1089.53     27.50 o 
  -8   1   4      602.98      523.05     18.14 o 
  -7   1   4      309.45      322.27     15.01 o 
  -6   1   4       53.21       25.50      7.15 o 
  -5   1   4     1143.94     1268.95     21.17 o 
  -4   1   4      312.09      303.66     12.05 o 
  -3   1   4     1038.58      948.16     21.03 o 
  -2   1   4    60390.77    57106.89   2777.85 o 
  -1   1   4    16244.81    16090.21    164.86 o 
   0   1   4       73.97       47.11      4.48 o 
   1   1   4     2811.42     2747.19     48.34 o 
   2   1   4      165.90      156.97     11.18 o 
   3   1   4     1169.06     1124.74     28.35 o 
   4   1   4     1217.48     1228.30     30.37 o 
   5   1   4      252.93      242.12     15.15 o 
   6   1   4     3797.44     4079.01     78.51 o 
   7   1   4     1195.95     1275.31     24.41 o 
   8   1   4     1468.12     1562.20     31.42 o 
   9   1   4      319.06      308.26     15.23 o 
  10   1   4      554.34      548.72     27.11 o 
  11   1   4      272.56      262.05     19.24 o 
  12   1   4       96.51       85.32     18.27 o 
  13   1   4     1382.11     1399.22     41.29 o 
  14   1   4      410.62      431.82     31.08 o 
  15   1   4      122.89      118.75     36.07 o 
  16   1   4        4.31       -2.39     32.19 o 
  17   1   4      199.45      137.29     29.63 o 
 -17   2   4       91.06       55.23     32.55 o 
 -16   2   4      214.09      168.21     27.26 o 
 -15   2   4       43.80       63.03     20.21 o 
 -14   2   4      272.02      279.31     24.18 o 
 -13   2   4     2143.56     2161.31     51.74 o 
 -12   2   4      892.05      913.75     51.66 o 
 -11   2   4      537.98      577.65     31.04 o 
 -10   2   4       23.47       17.22     14.20 o 
  -9   2   4     2060.59     2049.33     52.62 o 
  -8   2   4       39.33       34.14     12.32 o 
  -7   2   4     4446.05     4239.99     94.76 o 
  -6   2   4     4118.96     4078.61     84.05 o 
  -5   2   4     2303.19     2229.22     37.03 o 
  -4   2   4      877.17      819.25     21.53 o 
  -3   2   4        0.80       -8.52      4.27 o 
  -2   2   4    18924.07    18747.02    227.20 o 
  -1   2   4     2402.71     2296.66     29.42 o 
   0   2   4     4195.21     4019.50     51.67 o 
   1   2   4     5679.35     5637.76     78.75 o 
   2   2   4     1949.98     1955.93     36.44 o 
   3   2   4      388.28      368.11     17.20 o 
   4   2   4     2962.25     2799.15     50.15 o 
   5   2   4     1593.53     1532.74     72.11 o 
   6   2   4    10574.59    10658.91    219.62 o 
   7   2   4     2047.41     1976.43     53.50 o 
   8   2   4     3452.99     3477.66     80.11 o 
   9   2   4      735.09      681.43     37.24 o 
  10   2   4      308.50      339.43     29.99 o 
  11   2   4     1202.66     1176.82     54.26 o 
  12   2   4     1662.26     1738.02     61.80 o 
  13   2   4     2472.07     2544.03     65.80 o 
  14   2   4      433.67      404.54     29.40 o 
  15   2   4      275.50      247.94     27.20 o 
  16   2   4       80.81       45.42     28.91 o 
 -15   3   4      153.87      150.58     28.55 o 
 -14   3   4       84.71       76.13     26.24 o 
 -13   3   4       33.34       41.23     22.30 o 
 -12   3   4       19.16       26.60     19.33 o 
 -11   3   4      150.07      133.66     28.03 o 
 -10   3   4       20.80       -6.97     15.46 o 
  -9   3   4       86.63      100.70     17.97 o 
  -8   3   4        9.71       19.31     23.66 o 
  -7   3   4      143.59      131.41     15.48 o 
  -6   3   4      277.91      276.05     19.43 o 
  -5   3   4        0.01      -17.59      8.80 o 
  -4   3   4      824.95      813.77     29.12 o 
  -3   3   4      112.55       96.63     10.50 o 
  -2   3   4       58.21       24.01      7.79 o 
  -1   3   4      171.70      173.78     11.96 o 
   0   3   4      216.00      178.31     18.11 o 
   1   3   4      856.13      871.79     38.54 o 
   2   3   4        0.29       -3.98      5.61 o 
   3   3   4      397.94      390.11     16.80 o 
   4   3   4      184.27      177.65     25.86 o 
   5   3   4      246.25      246.19     26.81 o 
   6   3   4        8.28       -5.00     14.29 o 
   7   3   4      104.65       62.55     29.47 o 
   8   3   4       48.83       43.10     18.98 o 
   9   3   4      131.18      126.71     23.47 o 
  10   3   4      444.24      442.53     55.95 o 
  11   3   4      574.40      587.47     34.87 o 
  12   3   4      172.06      149.64     25.52 o 
  13   3   4       16.81       -0.19     22.77 o 
  14   3   4      443.86      442.74     37.19 o 
  15   3   4       89.82       70.95     28.21 o 
 -12   4   4     1329.57     1382.48     50.44 o 
 -11   4   4      100.29      102.66     21.88 o 
 -10   4   4      184.85      132.35     32.28 o 
  -9   4   4        2.01       11.87     15.54 o 
  -8   4   4      264.89      238.47     21.38 o 
  -7   4   4     1834.46     1804.07     50.26 o 
  -6   4   4      835.36      885.59     40.54 o 
  -5   4   4      180.20      192.12     37.44 o 
  -4   4   4      360.70      325.87     25.13 o 
  -3   4   4       61.45       67.78     30.87 o 
  -2   4   4      737.78      801.77     86.78 o 
  -1   4   4     2555.69     2651.89     74.23 o 
   0   4   4      836.38      862.59     45.45 o 
   1   4   4     1086.68     1054.83     95.03 o 
   2   4   4      479.92      523.25     47.05 o 
   3   4   4     1075.13     1133.55     64.76 o 
   4   4   4     1103.44     1162.12     34.19 o 
   5   4   4     1820.71     1960.15     79.09 o 
   6   4   4      648.71      700.40     33.10 o 
   7   4   4      715.43      696.36     34.97 o 
   8   4   4      489.41      574.16     33.93 o 
   9   4   4       69.64       51.98     25.23 o 
  10   4   4       31.18       40.90     24.24 o 
  11   4   4       10.90      -24.29     20.91 o 
  12   4   4      384.94      450.24     55.09 o 
  -7   5   4      145.46      126.88     24.91 o 
  -6   5   4       21.83        3.24     18.61 o 
  -5   5   4       21.99       54.94     39.87 o 
  -4   5   4        1.84        8.15     68.51 o 
  -3   5   4       27.86       47.04     71.60 o 
  -2   5   4      160.00      199.40     94.20 o 
  -1   5   4       43.14       12.74     54.87 o 
   1   5   4        9.76       34.67     49.33 o 
   2   5   4       50.61      130.37     59.90 o 
   3   5   4       25.37       11.87     54.44 o 
   4   5   4      149.67       53.72     59.85 o 
   5   5   4       78.51       56.86     59.78 o 
   6   5   4       87.13       44.40     25.74 o 
 -18   1   5     1722.98     1628.69    109.59 o 
 -17   1   5      389.63      371.45     56.36 o 
 -16   1   5     1155.75     1140.31     49.74 o 
 -15   1   5       49.17       14.65     18.35 o 
 -14   1   5       52.24       27.35     16.99 o 
 -13   1   5      158.43      168.31     16.54 o 
 -12   1   5     2958.17     3245.99     53.78 o 
 -11   1   5     4285.01     4297.50     63.30 o 
 -10   1   5     2688.37     2662.14     60.90 o 
  -9   1   5     3624.78     3786.19     59.16 o 
  -8   1   5      265.67      270.76     12.67 o 
  -7   1   5     4706.11     4496.00     58.60 o 
  -6   1   5     3409.34     3259.20     47.97 o 
  -5   1   5     2206.95     2050.47     32.02 o 
  -4   1   5    12945.00    12973.55    178.31 o 
  -3   1   5     1843.77     1670.57     36.17 o 
  -1   1   5      268.18      216.06     21.97 o 
   1   1   5     6277.06     5993.19    126.41 o 
   3   1   5     4255.01     4249.13     65.10 o 
   4   1   5       77.37      105.08     10.10 o 
   5   1   5     1619.79     1729.88     51.96 o 
   6   1   5       22.55       33.30      7.46 o 
   7   1   5     3367.32     3321.63     47.16 o 
   8   1   5    14049.30    14421.46    185.54 o 
   9   1   5      739.76      742.93     23.38 o 
  10   1   5      224.36      209.32     16.89 o 
  11   1   5       48.92       52.33     14.26 o 
  12   1   5       22.55       30.03     29.91 o 
  13   1   5     2083.47     2264.23     58.17 o 
  14   1   5     2683.71     2708.60     66.58 o 
  15   1   5     1747.80     1749.62     97.90 o 
  16   1   5      505.71      381.47     47.00 o 
  17   1   5      100.83      104.17     28.38 o 
 -17   2   5       86.66       50.08     27.63 o 
 -16   2   5       96.52      125.11     40.16 o 
 -15   2   5       17.20       40.12     22.87 o 
 -14   2   5        3.60       12.08     17.23 o 
 -13   2   5     1526.08     1624.16     44.76 o 
 -12   2   5     1761.73     1810.03     51.87 o 
 -11   2   5      332.48      326.43     27.40 o 
 -10   2   5       42.80       51.30     15.39 o 
  -9   2   5      339.44      349.82     22.52 o 
  -8   2   5     2301.65     2263.63     50.17 o 
  -7   2   5       16.38       14.26     13.53 o 
  -6   2   5       38.12       82.03     14.87 o 
  -5   2   5       36.97       33.36      6.61 o 
  -4   2   5     3921.39     3929.76     61.81 o 
  -3   2   5       62.62       69.24      5.43 o 
  -2   2   5     1902.81     1894.39     36.61 o 
  -1   2   5       62.73       58.54      6.16 o 
   0   2   5       72.71       87.24      5.73 o 
   1   2   5      189.18      186.47     11.18 o 
   2   2   5     1487.72     1402.08     36.74 o 
   3   2   5     3124.94     3000.34     47.07 o 
   4   2   5       43.63       40.93     10.89 o 
   5   2   5       60.74       23.06      7.74 o 
   6   2   5      361.84      350.33     23.39 o 
   7   2   5      765.42      750.92     34.30 o 
   8   2   5     1489.70     1514.57     49.65 o 
   9   2   5      694.06      694.57     37.69 o 
  10   2   5        0.81       -7.84     17.76 o 
  11   2   5      870.72      976.56     58.04 o 
  12   2   5       48.36       68.19     34.10 o 
  13   2   5      163.97      183.65     29.91 o 
  14   2   5       68.58       97.95     22.25 o 
  15   2   5        0.09        1.28     24.01 o 
  16   2   5        8.89       22.00     27.83 o 
 -15   3   5       88.36       75.14     26.13 o 
 -14   3   5     1182.30     1195.16     50.30 o 
 -13   3   5       13.12        7.35     20.35 o 
 -12   3   5     1310.02     1257.24     46.04 o 
 -11   3   5      924.11      959.83     40.10 o 
 -10   3   5     1941.66     1960.19     52.05 o 
  -9   3   5        8.79       10.47     14.44 o 
  -8   3   5      215.08      171.15     19.07 o 
  -7   3   5       12.66       13.86     11.43 o 
  -6   3   5     3476.97     3336.29     63.11 o 
  -5   3   5     1002.37     1006.00     29.67 o 
  -4   3   5     1466.24     1481.97     31.19 o 
  -3   3   5       22.61       19.17      6.53 o 
  -2   3   5     2648.36     2583.76     39.97 o 
  -1   3   5        9.32        2.00      6.39 o 
   0   3   5     3880.97     3819.20     52.63 o 
   1   3   5     5575.01     5357.59     66.96 o 
   2   3   5      558.28      545.40     20.57 o 
   3   3   5     2185.92     2202.26     40.29 o 
   4   3   5      480.35      497.26     26.66 o 
   5   3   5        1.77        8.52     14.59 o 
   6   3   5     1303.57     1294.61     51.94 o 
   7   3   5     4208.83     4311.09     94.96 o 
   8   3   5     1335.82     1285.42     48.03 o 
   9   3   5     1569.66     1625.75     56.76 o 
  10   3   5      222.59      237.75     34.34 o 
  11   3   5        4.00       -1.78     21.41 o 
  12   3   5      782.79      803.96     41.61 o 
  13   3   5       11.94       -2.19     22.66 o 
  14   3   5     1763.33     1812.86     62.18 o 
 -13   4   5       11.45       -1.25     21.55 o 
 -12   4   5      240.84      258.85     28.05 o 
 -11   4   5       50.99       19.17     18.92 o 
 -10   4   5       16.29       21.13     19.06 o 
  -9   4   5      574.45      508.10     28.82 o 
  -8   4   5        0.93        4.26     18.31 o 
  -7   4   5       40.32       49.07     25.24 o 
  -6   4   5      112.15      111.09     24.57 o 
  -5   4   5      162.11      134.92     23.88 o 
  -4   4   5      192.12      219.59     49.43 o 
  -3   4   5       25.48       40.18     13.64 o 
  -2   4   5        2.51        6.44     21.21 o 
  -1   4   5      179.93      217.48     28.78 o 
   0   4   5       81.91       60.33     29.67 o 
   1   4   5      524.19      559.92     52.58 o 
   2   4   5       35.05       66.07     31.04 o 
   3   4   5      311.34      314.41     23.00 o 
   4   4   5      175.66      186.86     20.94 o 
   5   4   5        0.17       11.82     13.20 o 
   6   4   5      300.30      293.56     23.33 o 
   7   4   5      373.07      379.80     31.64 o 
   8   4   5      392.22      355.37     28.80 o 
   9   4   5       41.86       36.56     20.51 o 
  10   4   5        0.55       12.94     25.79 o 
  11   4   5      119.10      100.57     26.25 o 
  -7   5   5      245.44      283.67     29.53 o 
  -6   5   5      131.72      148.56     29.01 o 
  -5   5   5     1220.11     1293.10    133.28 o 
  -4   5   5       50.84       13.85     38.13 o 
  -3   5   5      247.09      298.38     66.66 o 
  -2   5   5       67.46      165.09     59.21 o 
  -1   5   5        0.70      -23.24     53.13 o 
   0   5   5     2191.40     2140.15    128.69 o 
   1   5   5       18.76       11.55     36.17 o 
   2   5   5      670.64      799.25     65.65 o 
   3   5   5       11.45       80.44     58.64 o 
   4   5   5      129.57      231.67     70.95 o 
   5   5   5        0.48      -13.47     60.88 o 
   6   5   5      223.06      222.08     30.00 o 
 -18   0   6      377.54      290.43     41.60 o 
 -17   0   6     1012.30     1022.15     62.00 o 
 -16   0   6     2245.38     2227.93     82.86 o 
 -15   0   6     1079.29     1107.67    102.00 o 
 -14   0   6      708.30      630.17     54.94 o 
 -13   0   6      237.18      234.83     37.39 o 
 -12   0   6     9496.62     9578.48    205.73 o 
 -11   0   6     5268.73     5401.52    104.93 o 
 -10   0   6     4906.46     4973.33    123.75 o 
  -9   0   6      211.90      232.61     14.96 o 
  -8   0   6     5312.33     5579.00     86.98 o 
  -7   0   6       70.66       75.69     12.59 o 
  -6   0   6     4416.78     4916.06     74.90 o 
  -5   0   6    41522.12    43949.79    660.47 o 
  -4   0   6     1563.61     1568.53     32.68 o 
  -3   0   6     7957.63     8201.99    100.79 o 
  -2   0   6    28242.65    29172.49    383.25 o 
  -1   0   6    15098.58    14986.86    199.04 o 
   0   0   6     2567.51     2763.79     46.95 o 
   1   0   6    17609.18    18113.75    337.28 o 
   2   0   6      613.09      744.37     23.66 o 
   3   0   6    24293.96    25146.74    394.46 o 
   4   0   6    12399.21    13428.19    217.18 o 
   5   0   6     7951.73     8652.04    145.94 o 
   6   0   6      197.01      178.10     14.36 o 
   7   0   6      184.57      197.94     15.82 o 
   8   0   6     2219.74     2236.07     53.48 o 
   9   0   6     4123.88     4130.18     84.12 o 
  10   0   6    10884.79    11008.98    191.56 o 
  11   0   6     1419.26     1314.32     46.16 o 
  12   0   6      327.42      259.26     39.30 o 
  13   0   6      411.43      497.36     50.74 o 
  14   0   6     1623.96     1624.03     87.11 o 
  15   0   6     1471.03     1478.03     87.77 o 
  16   0   6      610.02      487.53     57.43 o 
  17   0   6       27.65      -40.49     37.55 o 
 -18   1   6      361.64      325.96     34.24 o 
 -17   1   6       46.81       22.83     25.05 o 
 -16   1   6        5.81       12.89     23.25 o 
 -15   1   6      603.41      618.84     32.05 o 
 -14   1   6        0.12      -13.08     15.60 o 
 -13   1   6      174.12      181.97     16.69 o 
 -12   1   6      118.40       92.77     17.22 o 
 -11   1   6        1.33       10.16     10.45 o 
 -10   1   6      619.83      592.17     21.74 o 
  -9   1   6      186.18      174.51     13.22 o 
  -8   1   6     3396.95     3383.43     45.02 o 
  -7   1   6     1720.62     1737.90     36.50 o 
  -6   1   6     2463.33     2614.87     43.46 o 
  -5   1   6     2354.32     2396.58     52.06 o 
  -4   1   6        6.76       -7.33      3.66 o 
  -3   1   6     2388.83     2312.42     38.53 o 
   0   1   6     7070.71     7167.48    145.26 o 
   1   1   6     3968.64     3731.27    226.10 o 
   2   1   6      284.85      333.95     25.27 o 
   3   1   6      754.18      704.59     21.59 o 
   4   1   6     2581.49     2743.63     70.52 o 
   5   1   6       58.47       50.46     10.02 o 
   6   1   6      868.26      914.71     33.67 o 
   7   1   6     4800.21     5161.15     67.75 o 
   8   1   6     3318.35     3269.92     52.81 o 
   9   1   6      112.46      135.58     20.20 o 
  10   1   6      369.74      366.25     20.72 o 
  11   1   6      658.82      699.36     28.69 o 
  12   1   6      296.78      319.57     21.80 o 
  13   1   6      224.63      226.21     24.74 o 
  14   1   6        0.09      -26.43     15.39 o 
  15   1   6      118.93      142.62     91.01 o 
  16   1   6      146.13      143.29     38.95 o 
  17   1   6        0.02      -37.56     33.86 o 
 -17   2   6      753.08      641.18     45.15 o 
 -16   2   6      420.07      361.79     31.84 o 
 -15   2   6       81.96       99.70     24.05 o 
 -14   2   6     2290.98     2494.31     56.91 o 
 -13   2   6     1328.47     1412.66     41.64 o 
 -12   2   6       80.17       64.72     18.66 o 
 -11   2   6     1659.01     1634.14     54.37 o 
 -10   2   6     1390.32     1366.15     44.56 o 
  -9   2   6     6561.27     6617.15    110.16 o 
  -8   2   6      886.59      904.22     31.64 o 
  -7   2   6     2206.17     2090.22     45.96 o 
  -6   2   6      522.21      419.62     30.32 o 
  -5   2   6     3021.09     2992.87     39.37 o 
  -4   2   6    11042.85    11273.41    141.50 o 
  -3   2   6     7409.18     7140.62    121.76 o 
  -2   2   6     5372.36     5177.12     73.97 o 
  -1   2   6      637.16      593.11     11.78 o 
   0   2   6      279.67      222.28      9.66 o 
   1   2   6       13.60        9.88      5.58 o 
   2   2   6     9637.33     9445.97    136.73 o 
   3   2   6     1732.73     1570.08     30.45 o 
   4   2   6     7117.03     6896.77    124.20 o 
   5   2   6     1320.24      854.73     46.95 o 
   6   2   6      560.02      547.65     28.48 o 
   7   2   6     2610.87     2588.92     91.71 o 
   8   2   6      253.04      278.78     25.27 o 
   9   2   6     4628.51     4711.75    102.86 o 
  10   2   6     2472.59     2524.92     72.25 o 
  11   2   6     1390.35     1412.89     54.77 o 
  12   2   6      640.17      642.68     64.30 o 
  13   2   6      663.36      690.31     38.07 o 
  14   2   6      121.43      115.03     25.22 o 
  15   2   6      709.35      692.27     37.36 o 
  16   2   6      295.02      228.54     48.08 o 
 -15   3   6        8.01      -38.37     21.96 o 
 -14   3   6        3.10        6.11     21.27 o 
 -13   3   6       24.36       26.64     22.32 o 
 -12   3   6       82.79       60.70     19.89 o 
 -11   3   6       34.75       27.30     17.97 o 
 -10   3   6      274.22      235.33     39.60 o 
  -9   3   6       14.54       -8.98     21.47 o 
  -8   3   6       58.83       17.47     14.08 o 
  -7   3   6        0.24       18.23     12.47 o 
  -6   3   6     1231.49     1215.62     34.65 o 
  -5   3   6      344.90      342.07     20.91 o 
  -4   3   6       46.74       42.47      9.41 o 
  -3   3   6       18.94       10.42     10.16 o 
  -2   3   6      550.14      573.70     18.18 o 
  -1   3   6        2.54       -0.01      6.57 o 
   0   3   6       41.96       48.51      7.86 o 
   1   3   6        6.80       10.28      6.02 o 
   2   3   6       86.79       75.69      8.14 o 
   3   3   6        3.76        2.53     10.48 o 
   4   3   6       46.09       56.09     21.55 o 
   5   3   6      547.49      541.60     29.36 o 
   6   3   6        2.27        1.81     14.59 o 
   7   3   6      160.96      177.95     22.58 o 
   8   3   6      719.92      660.21     66.44 o 
   9   3   6       97.47      123.78     23.98 o 
  10   3   6      503.27      515.26     38.21 o 
  11   3   6       36.14        8.33     23.02 o 
  12   3   6       42.22       43.82     26.15 o 
  13   3   6       49.33       41.02     24.64 o 
  14   3   6       11.75       -0.47     24.55 o 
 -13   4   6        8.58       -4.75     21.30 o 
 -12   4   6      528.45      474.09     33.56 o 
 -11   4   6       11.86       -5.17     18.04 o 
 -10   4   6     1006.11      978.13     39.69 o 
  -9   4   6      600.15      599.93     35.15 o 
  -8   4   6      548.46      543.60     27.98 o 
  -7   4   6       12.22       -2.55     13.69 o 
  -6   4   6      102.24       87.98     27.80 o 
  -5   4   6      111.53      135.13     28.68 o 
  -4   4   6     2512.10     2487.82     63.65 o 
  -3   4   6     1536.66     1570.84     85.76 o 
  -2   4   6      150.31      145.76     26.56 o 
  -1   4   6       19.95       36.29     22.43 o 
   0   4   6     1250.11     1228.91     63.94 o 
   1   4   6      508.95      543.35     47.72 o 
   2   4   6     1856.91     2040.18    147.46 o 
   3   4   6     1213.69     1413.62     69.62 o 
   4   4   6      109.94      118.24     34.46 o 
   5   4   6      225.58      221.94     25.73 o 
   6   4   6       76.00       39.79     21.69 o 
   7   4   6       74.36       84.54     19.81 o 
   8   4   6      382.72      425.84     38.20 o 
   9   4   6      129.18      161.27     25.30 o 
  10   4   6      684.31      694.81     41.95 o 
  11   4   6      205.81      229.55     30.53 o 
  -7   5   6       45.47       33.73     22.59 o 
  -6   5   6       30.28       23.57     19.11 o 
  -5   5   6       26.31       20.68     59.59 o 
  -4   5   6      189.19      271.74     55.32 o 
  -3   5   6      152.16      161.84     61.27 o 
  -2   5   6       66.66      144.65     61.00 o 
  -1   5   6       58.97       -8.46     49.40 o 
   0   5   6       96.64       98.58     56.83 o 
   1   5   6      321.26      321.10     54.18 o 
   2   5   6       30.98       35.35     38.19 o 
   3   5   6      169.53      186.62     64.19 o 
   4   5   6       59.28      198.26     70.40 o 
   5   5   6       43.39       56.93     62.75 o 
   6   5   6        3.38       33.86     22.69 o 
 -18   1   7       83.73       75.09     28.03 o 
 -17   1   7      219.96      174.14     29.19 o 
 -16   1   7       24.27       -7.48     22.76 o 
 -15   1   7     3314.38     3416.01     71.99 o 
 -14   1   7       51.36       23.90     16.69 o 
 -13   1   7      122.41      125.92     15.43 o 
 -12   1   7     1062.56     1058.16     33.12 o 
 -11   1   7       35.87       17.91     10.98 o 
 -10   1   7     1870.05     1810.45     35.63 o 
  -9   1   7     7302.33     7470.48    102.20 o 
  -8   1   7     3472.91     3418.66     45.48 o 
  -7   1   7     3834.22     3783.34     47.81 o 
  -6   1   7       54.04       75.77      7.29 o 
  -5   1   7      240.18      200.00     10.66 o 
  -4   1   7     2281.34     2188.30     31.16 o 
  -3   1   7    15283.92    15224.22    171.79 o 
  -2   1   7    14630.97    14867.71    203.75 o 
  -1   1   7     2980.12     2833.82     45.48 o 
   0   1   7     5833.07     5568.59     96.31 o 
   1   1   7       68.81       80.77     11.23 o 
   3   1   7     1457.71     1471.30     48.19 o 
   4   1   7     7254.35     6917.85    116.18 o 
   5   1   7    16178.47    16628.33    230.23 o 
   6   1   7     6714.83     6850.67     92.30 o 
   7   1   7      854.54      914.21     23.74 o 
   8   1   7      542.76      554.89     20.01 o 
   9   1   7      715.42      730.70     26.10 o 
  10   1   7      938.16     1006.11     32.18 o 
  11   1   7     5752.89     5959.48    100.22 o 
  12   1   7     1742.22     1771.06     45.97 o 
  13   1   7      539.73      542.25     28.04 o 
  14   1   7      285.28      275.09     23.46 o 
  15   1   7        2.61       48.52     41.01 o 
  16   1   7      894.10      943.53     64.51 o 
  17   1   7     1469.52     1532.83    164.78 o 
 -17   2   7        0.48       19.31     26.65 o 
 -16   2   7        0.58       -3.05     21.18 o 
 -15   2   7      196.17      185.38     23.54 o 
 -14   2   7       35.20       78.37     18.32 o 
 -13   2   7      502.37      536.38     28.16 o 
 -12   2   7       10.07       12.92     16.64 o 
 -11   2   7        0.76        8.79     16.82 o 
 -10   2   7     1772.94     1747.95     52.65 o 
  -9   2   7      366.13      334.36     22.18 o 
  -8   2   7        2.43        7.78     10.90 o 
  -7   2   7       34.20       23.14     15.84 o 
  -6   2   7        1.24        1.13      5.37 o 
  -5   2   7      349.76      354.42     16.86 o 
  -4   2   7     1369.09     1391.99     24.13 o 
  -3   2   7    14094.50    14528.72    179.77 o 
  -2   2   7      496.24      490.15     15.19 o 
  -1   2   7       33.75       27.76      4.51 o 
   0   2   7      338.93      355.60     11.61 o 
   1   2   7     1038.24      937.18     18.69 o 
   2   2   7     3531.90     3710.72     62.05 o 
   3   2   7       18.42        7.37      5.09 o 
   4   2   7      178.40      138.20     28.82 o 
   5   2   7      974.50      986.84     39.09 o 
   6   2   7      339.34      317.09     23.41 o 
   7   2   7      784.80      775.94     36.27 o 
   8   2   7      276.78      246.14     24.47 o 
   9   2   7       36.98       13.50     17.66 o 
  10   2   7       13.37        5.34     18.86 o 
  11   2   7       58.34       43.20     22.19 o 
  12   2   7     1105.12     1174.21     53.91 o 
  13   2   7        2.11      -12.67     19.23 o 
  14   2   7       18.75       25.11     22.82 o 
  15   2   7       23.57       15.96     24.56 o 
  16   2   7      241.31      202.06     35.65 o 
 -15   3   7       26.39       21.84     23.71 o 
 -14   3   7      472.16      490.35     35.57 o 
 -13   3   7      538.60      515.20     34.59 o 
 -12   3   7      210.82      199.52     24.47 o 
 -11   3   7      227.76      197.80     26.20 o 
 -10   3   7     1248.87     1168.69     45.61 o 
  -9   3   7      193.75      192.71     20.26 o 
  -8   3   7     4202.48     4195.84     79.12 o 
  -7   3   7      944.56      999.45     39.52 o 
  -6   3   7      264.79      263.30     18.24 o 
  -5   3   7      346.81      330.68     18.34 o 
  -4   3   7      785.51      800.51     30.54 o 
  -3   3   7     8074.80     8118.51     90.88 o 
  -2   3   7     2460.22     2486.70     43.44 o 
  -1   3   7     6046.02     5854.27     68.65 o 
   0   3   7      116.17      108.37      8.17 o 
   1   3   7      190.32      197.70     10.29 o 
   2   3   7      952.04     1026.37     22.81 o 
   3   3   7     3967.78     4074.75     73.52 o 
   4   3   7     2253.60     2261.66     56.63 o 
   5   3   7     3310.73     3304.17     75.07 o 
   6   3   7      840.34      810.73     36.92 o 
   7   3   7     2838.93     2899.99     73.03 o 
   8   3   7      114.11      123.53     23.02 o 
   9   3   7      468.80      457.78     56.75 o 
  10   3   7     1328.17     1309.49     54.72 o 
  11   3   7      236.89      275.22     33.91 o 
  12   3   7     1324.57     1300.82     60.72 o 
  13   3   7      423.96      419.09     45.45 o 
  14   3   7       56.80       47.53     26.55 o 
 -13   4   7       60.39       54.90     23.30 o 
 -12   4   7       30.47       77.18     22.50 o 
 -11   4   7       11.04        9.50     18.92 o 
 -10   4   7      314.83      230.54     24.06 o 
  -9   4   7      562.79      515.99     29.07 o 
  -8   4   7        2.98       15.71     15.34 o 
  -7   4   7      110.28      100.56     16.24 o 
  -6   4   7        5.51       -6.13     11.84 o 
  -5   4   7       21.82       21.38     17.60 o 
  -4   4   7      205.28      274.61     24.18 o 
  -3   4   7      173.96      178.41     24.81 o 
  -2   4   7       27.81       22.61     13.42 o 
  -1   4   7      119.80      166.32     33.50 o 
   0   4   7      247.80      358.91     41.96 o 
   1   4   7       31.45       47.18     29.11 o 
   2   4   7       67.88       87.84     37.01 o 
   3   4   7      111.99      116.89     18.65 o 
   4   4   7      260.17      255.06     42.26 o 
   5   4   7      599.57      663.22     40.65 o 
   6   4   7        3.32       -0.80     20.21 o 
   7   4   7      178.30      157.81     28.58 o 
   8   4   7       79.01       69.48     21.05 o 
   9   4   7      323.31      289.19     29.65 o 
  10   4   7       63.27       55.44     23.93 o 
  11   4   7       38.27       61.09     24.85 o 
  -7   5   7      473.67      568.47     37.98 o 
  -6   5   7       54.89       32.21     20.15 o 
  -5   5   7      171.70      178.90     70.78 o 
  -4   5   7       46.44      -12.35     51.54 o 
  -3   5   7       33.63       -0.86     54.99 o 
  -2   5   7     1508.59     1805.96    118.96 o 
  -1   5   7      812.26      820.44     91.53 o 
   0   5   7      287.50      312.70     67.59 o 
   1   5   7        2.38      -12.51     35.16 o 
   2   5   7       15.62       56.75     60.71 o 
   3   5   7       45.48       25.57     58.37 o 
   4   5   7      766.12     1002.53    110.82 o 
   5   5   7      158.30      144.36     24.38 o 
   6   5   7      695.79      749.91     48.53 o 
 -19   0   8     3000.54     2988.25    105.63 o 
 -18   0   8       79.97       31.74     32.55 o 
 -17   0   8     1503.27     1496.74     70.66 o 
 -16   0   8      845.82      777.06     51.78 o 
 -15   0   8       69.55      107.45     29.70 o 
 -14   0   8     3134.88     3214.97     96.07 o 
 -13   0   8      873.30      902.48     50.06 o 
 -12   0   8     3354.75     3542.01    111.97 o 
 -11   0   8       56.00       21.42     13.46 o 
 -10   0   8     4596.12     4768.14     72.17 o 
  -9   0   8       12.69        4.80      9.51 o 
  -8   0   8     3786.10     3562.61     61.84 o 
  -7   0   8     3297.07     3034.44     52.93 o 
  -6   0   8     7522.04     7808.83    113.34 o 
  -5   0   8     8671.26     9123.83    164.68 o 
  -4   0   8    11315.63    11345.25    139.13 o 
  -3   0   8     8054.75     7855.25    109.40 o 
  -2   0   8      180.00      188.34      9.13 o 
  -1   0   8    22823.21    22897.22    302.72 o 
   0   0   8     5984.01     6077.27     98.93 o 
   1   0   8    21022.62    22005.66    410.65 o 
   2   0   8      219.33      231.70     14.50 o 
   3   0   8      368.41      415.99     29.95 o 
   4   0   8    31024.11    33010.07    517.39 o 
   5   0   8      658.27      808.72     27.66 o 
   6   0   8     2742.85     2651.28     59.85 o 
   7   0   8    12018.01    12383.59    208.15 o 
   8   0   8     1420.64     1505.80     43.09 o 
   9   0   8      357.67      380.14     24.61 o 
  10   0   8      667.97      692.12     34.03 o 
  11   0   8       32.24       45.70     23.12 o 
  12   0   8     4758.86     4964.05    125.86 o 
  13   0   8     2043.03     1957.56     95.07 o 
  14   0   8     2231.78     2298.89    106.42 o 
  15   0   8       20.99      -33.88     35.87 o 
  16   0   8      962.77      932.01     73.82 o 
  17   0   8      474.30      444.19     56.09 o 
 -18   1   8       44.31       11.94     25.99 o 
 -17   1   8       54.83       -0.97     33.26 o 
 -16   1   8      268.67      252.51     29.22 o 
 -15   1   8      291.18      227.19     23.38 o 
 -14   1   8      184.08      194.41     21.40 o 
 -13   1   8      418.34      386.56     20.59 o 
 -12   1   8        0.12      -15.14     11.19 o 
 -11   1   8      121.58      113.90     13.05 o 
 -10   1   8     1853.18     1849.47     35.34 o 
  -9   1   8     1677.58     1714.81     32.32 o 
  -8   1   8       84.60       99.55      8.94 o 
  -7   1   8      110.87      128.10      8.59 o 
  -6   1   8       33.47       18.30      6.16 o 
  -5   1   8     1480.76     1515.30     22.41 o 
  -4   1   8      419.65      388.01     20.53 o 
  -3   1   8        3.12       -0.08      4.58 o 
  -2   1   8      812.82      791.56     19.34 o 
  -1   1   8       15.73       31.20      5.85 o 
   0   1   8      194.26      172.52     16.50 o 
   1   1   8     3015.58     3016.96     58.01 o 
   2   1   8     2262.64     2132.83     42.47 o 
   3   1   8      298.88      303.98     21.96 o 
   4   1   8      136.62      175.39     13.47 o 
   5   1   8        2.65      -10.83      6.03 o 
   6   1   8     1423.49     1419.13     28.79 o 
   7   1   8      366.09      324.69     19.28 o 
   8   1   8       29.91       14.35      9.98 o 
   9   1   8      146.11      154.15     13.98 o 
  10   1   8     1346.58     1320.37     36.65 o 
  11   1   8      240.60      266.39     19.97 o 
  12   1   8       99.45       72.52     16.68 o 
  13   1   8        1.00       -2.04     20.27 o 
  14   1   8        0.34        8.46     19.47 o 
  15   1   8        0.24      -36.75     36.14 o 
  16   1   8      526.11      573.25     53.96 o 
  17   1   8      159.92      207.13     45.63 o 
 -17   2   8      130.08      116.96     29.83 o 
 -16   2   8      694.50      607.46     38.00 o 
 -15   2   8      709.48      716.36     34.92 o 
 -14   2   8      400.45      393.82     26.79 o 
 -13   2   8     4411.22     4626.86     81.09 o 
 -12   2   8      663.63      675.84     49.56 o 
 -11   2   8     1510.65     1574.92     86.75 o 
 -10   2   8       92.67       97.28     18.82 o 
  -9   2   8      394.68      329.82     35.76 o 
  -8   2   8     1218.75     1241.07     37.65 o 
  -7   2   8     3642.53     3573.68     65.92 o 
  -6   2   8     1931.49     1851.26     49.67 o 
  -5   2   8     4063.22     3956.04     59.55 o 
  -4   2   8     4892.34     5092.96     63.70 o 
  -3   2   8     3215.65     3458.26     51.03 o 
  -2   2   8      897.24      756.12     15.53 o 
  -1   2   8     1469.88     1389.78     20.92 o 
   0   2   8    11971.87    11790.63    135.05 o 
   1   2   8     4683.02     4697.67     59.63 o 
   2   2   8     3297.68     3028.04     75.01 o 
   3   2   8     1657.62     1530.15     82.68 o 
   4   2   8      513.05      446.44     84.39 o 
   5   2   8     4054.28     4161.52     99.13 o 
   6   2   8     3989.65     3984.92     84.98 o 
   7   2   8     2722.12     2797.30     85.00 o 
   8   2   8     3758.24     3686.12     85.07 o 
   9   2   8        5.34       20.51     18.00 o 
  10   2   8      156.19      143.80     24.80 o 
  11   2   8     1607.82     1684.73     60.21 o 
  12   2   8      279.51      254.95     32.43 o 
  13   2   8     4132.13     4359.38     91.76 o 
  14   2   8      373.36      348.42     32.53 o 
  15   2   8      856.55      829.27     45.88 o 
  16   2   8      173.67      131.91     33.28 o 
 -15   3   8        4.65        8.12     23.06 o 
 -14   3   8      667.08      648.52     39.03 o 
 -13   3   8      145.83      130.39     24.49 o 
 -12   3   8       27.74       22.86     18.40 o 
 -11   3   8       38.06       20.89     20.57 o 
 -10   3   8      219.95      202.79     22.15 o 
  -9   3   8      317.45      281.95     22.83 o 
  -8   3   8       15.33       35.90     21.25 o 
  -7   3   8      151.42      152.55     16.74 o 
  -6   3   8       65.32       38.24     11.86 o 
  -5   3   8      142.69      150.45     14.59 o 
  -4   3   8      966.53      962.38     25.63 o 
  -3   3   8     2284.36     2265.18     36.15 o 
  -2   3   8       71.18       58.16      7.95 o 
  -1   3   8       15.04       16.87      6.76 o 
   0   3   8       87.34       95.73      8.65 o 
   1   3   8      682.75      705.13     19.08 o 
   2   3   8      549.41      534.95     24.60 o 
   3   3   8      207.59      218.59     17.77 o 
   4   3   8      239.58      284.74     30.12 o 
   5   3   8       15.89       29.53     14.99 o 
   6   3   8       63.83       68.11     18.50 o 
   7   3   8        2.16        2.22     16.65 o 
   8   3   8      366.63      358.69     30.88 o 
   9   3   8      175.12      177.30     26.71 o 
  10   3   8        0.42       14.87     22.85 o 
  11   3   8        1.36        9.63     23.73 o 
  12   3   8       77.34       68.50     28.45 o 
  13   3   8        8.11       18.73     28.06 o 
  14   3   8       48.16       60.20     27.48 o 
 -13   4   8       97.74       92.21     23.96 o 
 -12   4   8      105.37      150.05     24.15 o 
 -11   4   8      506.52      526.32     32.88 o 
 -10   4   8       17.57      -11.45     17.13 o 
  -9   4   8       74.17      108.21     19.07 o 
  -8   4   8       84.18       55.87     16.75 o 
  -7   4   8      797.46      768.33     36.80 o 
  -6   4   8     2485.06     2491.65     53.31 o 
  -5   4   8      305.12      348.80     27.76 o 
  -4   4   8      237.41      195.75     22.45 o 
  -3   4   8      284.06      271.54     24.25 o 
  -2   4   8       19.55        8.77     13.08 o 
  -1   4   8     3358.50     3570.50     77.12 o 
   0   4   8      832.05      836.09     57.12 o 
   1   4   8      455.11      497.12     47.35 o 
   2   4   8        9.41       26.19     24.79 o 
   3   4   8      205.31      222.84     21.45 o 
   4   4   8      192.73      195.52     53.94 o 
   5   4   8     1380.82     1448.35     57.82 o 
   6   4   8      977.46     1094.57     54.28 o 
   7   4   8      964.27      878.20     52.11 o 
   8   4   8      305.78      258.52     34.82 o 
   9   4   8     1449.81     1430.94     68.73 o 
  10   4   8      906.84      917.28     48.51 o 
  11   4   8      609.28      618.68     43.31 o 
  -7   5   8        6.49       13.45     23.31 o 
  -6   5   8        3.36       11.06     32.82 o 
  -5   5   8      180.31      191.45     69.78 o 
  -4   5   8        2.84       10.86     56.71 o 
  -3   5   8        2.75       24.30     57.01 o 
  -2   5   8       72.38       53.59     57.53 o 
  -1   5   8       63.82      190.38     66.14 o 
   0   5   8        4.71      -49.13     48.84 o 
   1   5   8       49.39       70.57     39.32 o 
   2   5   8      152.93       98.04     43.05 o 
   3   5   8        4.48       36.63     56.06 o 
   4   5   8       33.59      157.92     68.81 o 
   5   5   8      122.09      139.99     25.51 o 
 -18   1   9     1470.17     1447.32     57.70 o 
 -17   1   9      782.03      759.05     73.32 o 
 -16   1   9       15.24       15.01     23.49 o 
 -15   1   9       64.06       32.24     18.92 o 
 -14   1   9        3.40      -12.34     15.65 o 
 -13   1   9     2354.57     2305.03     44.75 o 
 -12   1   9     4519.89     4555.54     71.17 o 
 -11   1   9     4013.79     4064.99     60.79 o 
 -10   1   9      614.87      604.65     21.17 o 
  -9   1   9     1040.32     1018.84     24.75 o 
  -8   1   9       50.00       57.96      8.05 o 
  -7   1   9       39.35       48.32      6.80 o 
  -6   1   9    16567.13    16621.28    175.09 o 
  -5   1   9     2730.85     2646.00     34.23 o 
  -4   1   9    11530.52    11763.00    156.11 o 
  -3   1   9     5271.02     5269.73     70.37 o 
  -2   1   9       17.62       18.94      7.15 o 
  -1   1   9     2199.21     2040.67     31.92 o 
   0   1   9     5577.08     5230.07    139.75 o 
   1   1   9     3258.41     3353.25     71.10 o 
   2   1   9     4521.69     4279.07     67.62 o 
   3   1   9     7702.75     7292.81    318.99 o 
   4   1   9     5764.35     6244.50    133.36 o 
   5   1   9     1150.96     1126.74     26.63 o 
   6   1   9     1565.31     1639.97     32.14 o 
   7   1   9     4573.16     4736.56     78.39 o 
   8   1   9     3179.46     3181.63     53.58 o 
   9   1   9     6369.91     6401.58     93.44 o 
  10   1   9      940.27      871.52     33.00 o 
  11   1   9       28.17       29.13     14.66 o 
  12   1   9      799.23      733.02     32.00 o 
  13   1   9     1306.03     1309.73     42.11 o 
  14   1   9     2610.20     2676.23     77.70 o 
  15   1   9      969.28      879.74     74.40 o 
  16   1   9       59.66       51.25     37.04 o 
 -17   2   9        3.05      -16.82     26.81 o 
 -16   2   9      374.94      377.10     32.26 o 
 -15   2   9        0.40       -2.36     17.95 o 
 -14   2   9       52.81       45.15     22.59 o 
 -13   2   9       17.57       43.92     16.79 o 
 -12   2   9      152.87      165.37     24.40 o 
 -11   2   9      899.59      853.09     35.82 o 
 -10   2   9      341.01      294.36     30.51 o 
  -9   2   9     1323.53     1221.48     38.01 o 
  -8   2   9      207.57      222.23     18.06 o 
  -7   2   9      218.53      172.52     17.33 o 
  -6   2   9      192.36      145.07     60.34 o 
  -5   2   9       73.14       50.95      8.34 o 
  -4   2   9       81.38       82.82      7.53 o 
  -3   2   9      109.78      115.89      8.45 o 
  -2   2   9      282.37      298.26     12.16 o 
  -1   2   9     2250.72     2171.25     44.91 o 
   0   2   9     1532.66     1456.28     25.34 o 
   1   2   9      214.26      242.33     11.83 o 
   2   2   9      139.78      122.22     11.77 o 
   3   2   9       22.92       13.11      7.37 o 
   4   2   9     1393.43     1357.56     44.38 o 
   5   2   9      492.94      496.54     34.90 o 
   6   2   9      871.96      881.03     36.37 o 
   7   2   9     1844.03     1821.79     54.20 o 
   8   2   9       88.40       93.23     20.33 o 
   9   2   9      102.61       83.08     21.97 o 
  10   2   9      867.92      848.82     45.69 o 
  11   2   9      675.69      691.52     43.66 o 
  12   2   9      459.96      471.07     39.39 o 
  13   2   9       45.48       65.82     23.71 o 
  14   2   9      256.78      247.44     30.69 o 
  15   2   9      108.98       61.94     27.62 o 
 -15   3   9      740.08      653.95     40.57 o 
 -14   3   9      868.61      789.30     42.54 o 
 -13   3   9      212.33      235.47     37.10 o 
 -12   3   9      547.48      522.44     33.08 o 
 -11   3   9      483.69      499.15     30.95 o 
 -10   3   9     2459.07     2640.66     61.70 o 
  -9   3   9       75.89       49.81     15.84 o 
  -8   3   9       28.14       28.32     13.71 o 
  -7   3   9      994.64      989.63     35.16 o 
  -6   3   9       75.75       71.91     14.30 o 
  -5   3   9     5020.25     5031.06     85.33 o 
  -4   3   9     5540.00     5436.85     80.79 o 
  -3   3   9     1242.84     1258.60     38.37 o 
  -2   3   9      129.09      120.49     11.49 o 
  -1   3   9       57.81       62.24      8.20 o 
   0   3   9      866.25      875.11     22.29 o 
   1   3   9     5389.75     5238.93     85.46 o 
   2   3   9     1396.29     1423.21     43.75 o 
   3   3   9      791.51      818.71     47.39 o 
   4   3   9       10.35       22.49     18.86 o 
   5   3   9      510.14      498.58     35.04 o 
   6   3   9     6158.93     6238.05    124.17 o 
   7   3   9      141.12      132.74     21.69 o 
   8   3   9     1546.95     1557.76     55.28 o 
   9   3   9       22.16       17.05     21.34 o 
  10   3   9      824.56      723.77     45.58 o 
  11   3   9      462.16      413.71     38.66 o 
  12   3   9     1001.96      995.95     56.51 o 
  13   3   9      454.62      507.72     45.52 o 
  14   3   9      467.36      495.73     44.85 o 
 -12   4   9       53.84       38.53     26.62 o 
 -11   4   9       96.42      107.14     27.40 o 
 -10   4   9       80.81       82.30     19.85 o 
  -9   4   9       50.05       48.22     17.80 o 
  -8   4   9       93.74      104.82     18.36 o 
  -7   4   9      253.81      257.04     39.67 o 
  -6   4   9        2.21        2.07     12.93 o 
  -5   4   9       34.35       65.17     12.97 o 
  -4   4   9      605.09      578.11     34.00 o 
  -3   4   9      100.15       74.84     25.07 o 
  -2   4   9      511.55      512.41     29.54 o 
  -1   4   9      857.50      866.02     57.52 o 
   0   4   9      946.37      979.68     36.94 o 
   1   4   9      275.81      266.68     30.34 o 
   2   4   9        8.96       21.89     15.01 o 
   3   4   9       86.18      100.81     26.61 o 
   4   4   9       11.89        1.79     18.19 o 
   5   4   9       14.39       21.70     19.94 o 
   6   4   9      153.99      181.70     42.08 o 
   7   4   9      329.99      324.15     49.08 o 
   8   4   9       52.49       74.19     48.89 o 
   9   4   9      143.47      147.31     56.18 o 
  10   4   9        7.36       -8.37     27.23 o 
  11   4   9      187.64      167.20     30.18 o 
  -7   5   9       51.22       16.88     25.49 o 
  -6   5   9      215.77      252.03     68.89 o 
  -5   5   9      241.98      179.85     66.33 o 
  -4   5   9      473.01      616.52     89.93 o 
  -3   5   9      105.79       49.39     56.49 o 
  -2   5   9      617.78      641.69     85.11 o 
  -1   5   9      582.42      554.06     81.59 o 
   0   5   9      186.06      126.15     62.86 o 
   1   5   9      151.09      191.48     66.10 o 
   2   5   9      578.25      676.41     64.97 o 
   3   5   9       31.33       10.16     57.14 o 
   4   5   9      235.87      355.69     80.46 o 
   5   5   9      170.51      196.85     28.52 o 
 -19   0  10       25.98      -20.35     32.49 o 
 -18   0  10       78.40       39.25     27.22 o 
 -17   0  10      250.26      285.86     39.44 o 
 -16   0  10     4751.91     5004.19    160.18 o 
 -15   0  10      122.18      113.12     30.01 o 
 -14   0  10       26.18       -5.49     22.40 o 
 -13   0  10        0.80       14.35     21.20 o 
 -12   0  10      206.05      199.45     21.75 o 
 -11   0  10     2295.08     2277.81     69.86 o 
 -10   0  10    10718.10    11143.88    164.66 o 
  -9   0  10     1949.42     1994.71     43.47 o 
  -8   0  10     6481.53     6925.09    106.02 o 
  -7   0  10     4244.30     4664.76     74.72 o 
  -6   0  10       98.35      119.59     11.34 o 
  -5   0  10    14223.51    14420.14    176.73 o 
  -4   0  10     2413.04     2318.82     39.97 o 
  -3   0  10     6791.76     6952.92     99.14 o 
  -2   0  10      335.72      354.31     12.88 o 
  -1   0  10    26794.22    27729.83    366.95 o 
   0   0  10     2104.58     2125.14     41.20 o 
   1   0  10     5620.72     5773.92    117.67 o 
   2   0  10     5074.86     5175.40    154.46 o 
   3   0  10    13154.06    13668.72    264.90 o 
   4   0  10     6312.69     6557.45    115.78 o 
   5   0  10    11053.56    11872.95    198.67 o 
   6   0  10      183.71      174.46     16.30 o 
   7   0  10     1586.54     1647.33     79.55 o 
   8   0  10     6112.59     6046.09    114.64 o 
   9   0  10      387.06      444.93     37.43 o 
  10   0  10     7688.02     8364.35    154.32 o 
  11   0  10      147.48      160.02     26.88 o 
  12   0  10      489.59      518.80     50.25 o 
  13   0  10       58.89       46.91     34.47 o 
  14   0  10       73.19      119.67     39.67 o 
  15   0  10     2041.77     2243.08    108.43 o 
  16   0  10     2922.44     2956.48    129.29 o 
  17   0  10      398.14      408.96     56.96 o 
 -18   1  10      256.28      235.55     29.21 o 
 -17   1  10       11.97      -19.71     24.55 o 
 -16   1  10       79.81       28.68     34.50 o 
 -15   1  10       70.01       61.16     26.38 o 
 -14   1  10     1071.98     1048.33     38.15 o 
 -13   1  10       25.42       15.97     15.54 o 
 -12   1  10       18.70       12.52     18.63 o 
 -11   1  10     2298.01     2388.25     42.64 o 
 -10   1  10      350.33      340.62     25.24 o 
  -9   1  10      441.87      399.48     16.36 o 
  -8   1  10     1745.54     1735.20     29.00 o 
  -7   1  10     2823.08     2862.97     39.14 o 
  -6   1  10     2355.22     2519.46     40.31 o 
  -5   1  10      317.75      324.70     12.38 o 
  -4   1  10     2472.15     2641.09     36.27 o 
  -3   1  10      558.90      556.83     15.48 o 
  -2   1  10      125.93      124.03      8.05 o 
  -1   1  10      872.51      868.63     20.86 o 
   0   1  10     2539.48     2622.53     44.90 o 
   1   1  10     3524.29     3618.85     58.70 o 
   2   1  10      282.29      273.69     13.23 o 
   3   1  10     1593.57     1599.56     36.85 o 
   4   1  10      702.84      615.57     19.12 o 
   5   1  10     1848.54     1792.12     32.88 o 
   6   1  10      248.28      262.67     15.06 o 
   7   1  10       26.93       40.64     10.80 o 
   8   1  10      911.07      885.27     26.60 o 
   9   1  10      288.25      281.62     17.21 o 
  10   1  10      400.79      376.66     22.03 o 
  11   1  10      862.12      809.69     32.18 o 
  12   1  10       69.79       38.18     16.40 o 
  13   1  10        4.59       -0.58     16.28 o 
  14   1  10       81.20      113.48     34.08 o 
  15   1  10      474.29      423.32     58.02 o 
  16   1  10      195.27      182.33     53.32 o 
 -17   2  10      921.61      917.53     66.53 o 
 -16   2  10      957.00      964.87     46.03 o 
 -15   2  10      105.33      122.57     21.63 o 
 -14   2  10       26.00        1.78     16.88 o 
 -13   2  10        4.38       -0.39     15.55 o 
 -12   2  10      205.26      156.81     25.43 o 
 -11   2  10     1071.90     1120.02     48.21 o 
 -10   2  10     1594.89     1469.79     74.46 o 
  -9   2  10     3729.28     3564.25     69.94 o 
  -8   2  10      814.88      725.10     37.30 o 
  -7   2  10      332.45      342.07     22.40 o 
  -6   2  10     1573.47     1581.07     55.58 o 
  -5   2  10      635.05      613.02     37.86 o 
  -4   2  10     7199.17     6975.72    103.44 o 
  -3   2  10     5893.71     5825.29     71.79 o 
  -2   2  10     8807.93     8551.90    110.91 o 
  -1   2  10       31.23       28.06      8.58 o 
   0   2  10       41.18       37.95      6.90 o 
   1   2  10      372.24      321.95     13.70 o 
   2   2  10     6926.33     6561.15     90.53 o 
   3   2  10     3337.10     3015.34     66.54 o 
   4   2  10     5048.29     5276.18    134.87 o 
   5   2  10      188.99      165.94     29.22 o 
   6   2  10     2337.49     2322.97     60.16 o 
   7   2  10      672.99      744.37     37.83 o 
   8   2  10      843.52      810.96     40.21 o 
   9   2  10     4254.24     4147.37     96.34 o 
  10   2  10     1470.50     1593.21     57.93 o 
  11   2  10     1096.50     1183.61     54.12 o 
  12   2  10       87.25       79.92     27.37 o 
  13   2  10        0.89       -1.59     21.85 o 
  14   2  10      428.50      376.75     34.33 o 
  15   2  10      525.99      576.72     41.18 o 
 -15   3  10      252.71      228.33     30.25 o 
 -14   3  10      138.18      138.36     31.34 o 
 -13   3  10      195.35      188.02     32.60 o 
 -12   3  10       57.94       48.62     19.76 o 
 -11   3  10       78.14       63.00     19.14 o 
 -10   3  10      477.11      424.11     27.83 o 
  -9   3  10      177.36      189.76     20.65 o 
  -8   3  10      462.26      420.58     24.86 o 
  -7   3  10        6.77       18.90     12.35 o 
  -6   3  10       17.44       26.27     11.41 o 
  -5   3  10       94.28      112.93     18.32 o 
  -4   3  10     1248.36     1263.19     30.86 o 
  -3   3  10       28.53       26.36     10.50 o 
  -2   3  10      532.75      539.14     22.41 o 
  -1   3  10      100.62       97.13     11.33 o 
   0   3  10       49.79       41.94     12.34 o 
   1   3  10        0.77       15.68     12.38 o 
   2   3  10      948.91     1084.96     38.81 o 
   3   3  10       66.98       40.05     15.08 o 
   4   3  10        8.33       17.26     17.50 o 
   5   3  10       54.83       35.02     33.75 o 
   6   3  10     2024.08     2074.79     73.31 o 
   7   3  10      419.88      407.79     38.02 o 
   8   3  10        8.75       14.53     30.03 o 
   9   3  10      217.34      194.01     36.69 o 
  10   3  10       20.74       27.40     29.04 o 
  11   3  10      300.73      246.95     39.98 o 
  12   3  10       20.32      -16.12     29.87 o 
  13   3  10        9.88        1.84     33.24 o 
 -12   4  10     1089.68     1189.85     47.09 o 
 -11   4  10      195.87      234.04     25.97 o 
 -10   4  10      322.95      296.31     35.38 o 
  -9   4  10     1063.46     1031.42     39.42 o 
  -8   4  10     1256.39     1250.77     59.02 o 
  -7   4  10      295.45      285.90     21.82 o 
  -6   4  10      684.68      682.73     28.91 o 
  -5   4  10       12.88       18.13     12.37 o 
  -4   4  10     1023.94     1038.36     49.06 o 
  -3   4  10      505.43      596.47     38.29 o 
  -2   4  10     3860.63     3953.32     85.89 o 
  -1   4  10       13.84       -3.80     14.97 o 
   0   4  10        7.67       26.85     27.62 o 
   1   4  10       25.97       -7.42     17.90 o 
   2   4  10      931.73      990.82     58.88 o 
   3   4  10     2770.51     2856.51     71.72 o 
   4   4  10      451.53      434.89     34.42 o 
   5   4  10      224.47      178.88     27.31 o 
   6   4  10      925.76      872.68     65.57 o 
   7   4  10       49.08       69.83     25.93 o 
   8   4  10     1532.80     1518.75     72.33 o 
   9   4  10      251.39      193.04     36.10 o 
  10   4  10      173.10      199.26     38.34 o 
  -7   5  10       22.71       -0.48     24.32 o 
  -6   5  10      115.33      130.52     26.74 o 
  -5   5  10       46.59       44.28     21.37 o 
  -4   5  10       24.88      106.39     59.31 o 
  -3   5  10        1.37       23.18     54.53 o 
  -2   5  10       78.12      152.83     64.45 o 
  -1   5  10        0.19      -64.10     53.45 o 
   0   5  10       38.92       45.61     56.49 o 
   1   5  10       11.02       19.15     38.50 o 
   2   5  10      119.91      155.23     46.06 o 
   3   5  10        8.06       43.84     62.80 o 
   4   5  10      259.84      278.25     74.86 o 
   5   5  10        5.89       25.22     23.83 o 
 -18   1  11       35.34       23.34     25.07 o 
 -17   1  11      237.05      175.36     26.87 o 
 -16   1  11       12.90       -9.33     22.69 o 
 -15   1  11     1646.64     1714.96     49.13 o 
 -14   1  11     2477.25     2397.32     56.59 o 
 -13   1  11     1428.96     1473.10     48.75 o 
 -12   1  11      298.86      257.04     17.12 o 
 -11   1  11       63.72       44.31     11.76 o 
 -10   1  11     1438.78     1368.78     30.27 o 
  -9   1  11     2355.61     2473.59     40.96 o 
  -8   1  11     1772.57     1707.08     29.03 o 
  -7   1  11     2198.07     2129.64     34.36 o 
  -6   1  11     2880.94     3010.03     42.44 o 
  -5   1  11     1063.10     1059.19     22.15 o 
  -4   1  11     3483.98     3420.34     41.39 o 
  -3   1  11     5758.52     5605.76     62.30 o 
  -2   1  11     7114.94     6722.66     97.55 o 
  -1   1  11     4533.24     4619.26     57.54 o 
   0   1  11    15122.87    15791.54    267.07 o 
   1   1  11        9.04        2.89      6.58 o 
   2   1  11      177.91      162.38     11.57 o 
   3   1  11    15328.85    15546.31    242.72 o 
   4   1  11     3666.39     3610.76     59.84 o 
   5   1  11     4913.35     4878.19     70.08 o 
   6   1  11     3086.52     2986.88     77.91 o 
   7   1  11     1306.49     1265.10     49.56 o 
   8   1  11       13.90       -8.84     16.32 o 
   9   1  11     1044.15     1053.60     30.45 o 
  10   1  11     1068.12     1142.66     35.58 o 
  11   1  11     2736.66     2877.19     63.68 o 
  12   1  11     3475.44     3568.00     85.26 o 
  13   1  11      773.05      790.33     42.02 o 
  14   1  11       69.37      111.54     41.76 o 
  15   1  11       13.78       -6.87     38.05 o 
  16   1  11      322.68      219.83     53.84 o 
 -17   2  11      578.02      548.29     50.31 o 
 -16   2  11      537.46      505.63     35.43 o 
 -15   2  11      239.73      223.68     24.35 o 
 -14   2  11       63.37       49.26     18.33 o 
 -13   2  11      314.69      283.91     23.68 o 
 -12   2  11       25.69        0.29     16.16 o 
 -11   2  11      141.03      131.10     19.17 o 
 -10   2  11      544.28      515.02     28.00 o 
  -9   2  11      124.80      136.19     17.35 o 
  -8   2  11        0.07       -0.45     11.55 o 
  -7   2  11      349.36      342.90     24.01 o 
  -6   2  11     1550.02     1509.20     45.08 o 
  -5   2  11        7.78        2.61      5.79 o 
  -4   2  11      236.16      101.70     59.09 o 
  -3   2  11     1790.78     1783.99     35.35 o 
  -2   2  11      198.03      163.77     18.18 o 
  -1   2  11       75.15       61.22      6.52 o 
   0   2  11     3662.78     3813.48     51.75 o 
   1   2  11     1581.10     1573.22     27.30 o 
   2   2  11      328.06      373.53     23.56 o 
   3   2  11      555.87      531.63     53.16 o 
   4   2  11        3.64        7.27      9.88 o 
   5   2  11      275.35      271.83     24.45 o 
   6   2  11        9.78       13.19     15.14 o 
   7   2  11        0.53      -20.82     14.97 o 
   8   2  11      131.79      152.04     23.25 o 
   9   2  11      798.99      864.60     71.06 o 
  10   2  11       65.97       70.26     22.97 o 
  11   2  11        3.23      -20.75     21.32 o 
  12   2  11       28.87       17.30     24.07 o 
  13   2  11      161.18      197.24     27.69 o 
  14   2  11      102.43       85.32     26.61 o 
  15   2  11      143.41       92.70     29.05 o 
 -15   3  11       46.77       14.31     23.40 o 
 -14   3  11     1394.74     1462.23     53.48 o 
 -13   3  11       43.83       28.74     21.39 o 
 -12   3  11     1705.12     1695.80     57.09 o 
 -11   3  11     1633.28     1439.78     63.84 o 
 -10   3  11      307.87      321.38     25.32 o 
  -9   3  11     1085.23     1042.18     38.43 o 
  -8   3  11      455.26      476.30     26.49 o 
  -7   3  11     2152.49     2151.55     54.79 o 
  -6   3  11     2156.65     2230.68     50.04 o 
  -5   3  11     3973.61     3830.57     69.91 o 
  -4   3  11      673.38      677.24     25.93 o 
  -3   3  11      965.04      927.42     30.16 o 
  -2   3  11     1283.97     1292.93     72.39 o 
  -1   3  11     3225.66     3209.54     71.55 o 
   0   3  11      155.94      130.45     18.09 o 
   1   3  11      470.44      487.12     35.63 o 
   2   3  11     1186.99     1222.91     42.04 o 
   3   3  11       28.10       10.34     15.13 o 
   4   3  11     5236.35     5235.27    130.81 o 
   5   3  11     2846.14     2792.21     86.07 o 
   6   3  11      414.22      397.10     35.94 o 
   7   3  11      664.76      665.31     47.33 o 
   8   3  11      938.14      868.91    129.00 o 
   9   3  11     1114.93     1115.37     62.95 o 
  10   3  11     1988.99     2109.95     85.99 o 
  11   3  11     1141.85     1146.19     87.59 o 
  12   3  11     1021.30     1133.15     71.41 o 
  13   3  11      256.15      298.30     47.68 o 
 -12   4  11       40.43       32.96     21.27 o 
 -11   4  11      260.57      222.82     25.43 o 
 -10   4  11       10.35        4.45     18.21 o 
  -9   4  11       76.35       61.51     18.21 o 
  -8   4  11       13.75       26.42     16.04 o 
  -7   4  11      284.46      287.37     41.59 o 
  -6   4  11      552.61      563.93     29.67 o 
  -5   4  11     1107.78     1069.75     50.84 o 
  -4   4  11     1213.13     1193.11     52.33 o 
  -3   4  11       50.03       71.73     20.15 o 
  -2   4  11      296.84      280.48     51.11 o 
  -1   4  11       93.75       97.22     18.63 o 
   0   4  11        1.75        7.53     15.46 o 
   1   4  11       20.47       25.27     16.41 o 
   2   4  11       21.25        3.46     16.02 o 
   3   4  11       10.24        4.20     21.90 o 
   4   4  11       61.46       44.25     21.38 o 
   5   4  11      197.04      165.87     40.21 o 
   6   4  11       69.45       67.04     38.80 o 
   7   4  11        1.06       22.41     24.68 o 
   8   4  11     1180.92     1224.78     65.93 o 
   9   4  11      674.22      674.01     66.98 o 
  10   4  11      109.48      134.15     34.68 o 
  -6   5  11       84.87       77.57     26.05 o 
  -5   5  11       84.69      104.90     24.73 o 
  -4   5  11       30.54       10.06     55.94 o 
  -3   5  11      526.63      405.36     79.92 o 
  -2   5  11      652.79      713.67     90.54 o 
  -1   5  11      171.14      111.40     60.05 o 
   0   5  11      306.22      476.73     81.20 o 
   1   5  11      175.19      213.02     47.35 o 
   2   5  11      117.07      107.84     43.75 o 
   3   5  11      703.19      789.29    101.70 o 
   4   5  11      646.30      657.54     40.53 o 
 -19   0  12      762.02      839.99     63.02 o 
 -18   0  12     1620.24     1613.64     60.39 o 
 -17   0  12       96.28      109.25     27.37 o 
 -16   0  12      281.21      277.16     31.05 o 
 -15   0  12      119.20      110.52     29.37 o 
 -14   0  12      699.50      639.00     50.06 o 
 -13   0  12     2855.68     2933.80     87.80 o 
 -12   0  12     5979.45     6105.40    119.27 o 
 -11   0  12       62.55       63.73     16.29 o 
 -10   0  12      369.28      328.26     20.35 o 
  -9   0  12      262.17      212.93     15.84 o 
  -8   0  12     1262.04     1358.72     29.57 o 
  -7   0  12    21309.95    21703.60    264.78 o 
  -6   0  12      222.03      199.21     11.12 o 
  -5   0  12     8850.94     8813.43    126.14 o 
  -4   0  12      718.72      747.16     20.52 o 
  -3   0  12      130.58      140.25     11.32 o 
  -2   0  12    13578.42    13995.82    190.98 o 
  -1   0  12    19176.74    19415.96    261.17 o 
   0   0  12     1909.40     1792.24     37.48 o 
   1   0  12      891.17      754.85     43.67 o 
   2   0  12     2608.46     2589.86     93.44 o 
   3   0  12      813.41      824.98     32.58 o 
   4   0  12     5081.49     4630.19    103.99 o 
   5   0  12      540.34      627.84     30.07 o 
   6   0  12     9612.30    10374.71    179.54 o 
   7   0  12     2577.43     2635.56     62.74 o 
   8   0  12     8506.65     8676.40    156.85 o 
   9   0  12        1.85       13.23     16.52 o 
  10   0  12        3.31        0.63     21.10 o 
  11   0  12     4297.52     3890.42    107.64 o 
  12   0  12     1320.91     1202.17     65.83 o 
  13   0  12     4239.79     3924.59    148.63 o 
  14   0  12     2858.26     2754.79    122.75 o 
  15   0  12       12.87        3.00     36.91 o 
  16   0  12       26.43       37.76     41.12 o 
 -18   1  12      370.41      370.65     32.43 o 
 -17   1  12      520.15      530.71     34.13 o 
 -16   1  12       38.03       38.66     22.19 o 
 -15   1  12      274.95      231.68     24.03 o 
 -14   1  12      344.85      358.39     25.52 o 
 -13   1  12      530.70      577.06     26.19 o 
 -12   1  12     1844.71     1939.55     54.63 o 
 -11   1  12       48.93        5.86     11.55 o 
 -10   1  12      206.66      191.43     14.94 o 
  -9   1  12        2.06       -3.18      8.89 o 
  -8   1  12       94.19      101.24     17.92 o 
  -7   1  12      234.50      269.10     13.90 o 
  -6   1  12      977.20      958.29     20.78 o 
  -5   1  12      874.74      897.16     18.88 o 
  -4   1  12      138.27      146.42      7.79 o 
  -3   1  12      398.95      399.55     13.57 o 
  -2   1  12     3517.25     3623.63     48.09 o 
  -1   1  12     1023.06      968.35     19.77 o 
   0   1  12       73.62       45.50      9.38 o 
   1   1  12     1286.91     1365.65     25.29 o 
   2   1  12     3740.37     3784.92     56.63 o 
   3   1  12     4311.26     4346.82     79.45 o 
   4   1  12        0.52       -4.95      7.27 o 
   5   1  12      125.73      125.55     10.75 o 
   6   1  12      509.01      512.52     21.33 o 
   7   1  12       73.54       63.08     12.07 o 
   8   1  12       41.25       59.99     12.30 o 
   9   1  12      589.84      556.11     23.30 o 
  10   1  12      475.41      416.01     23.54 o 
  11   1  12      534.75      521.88     37.64 o 
  12   1  12      215.91      199.36     44.57 o 
  13   1  12      703.73      652.99     36.84 o 
  14   1  12      885.00      844.71     58.25 o 
  15   1  12       73.25      105.03     46.62 o 
  16   1  12        5.17       23.75     45.64 o 
 -17   2  12       38.18       15.89     32.05 o 
 -16   2  12      117.01       95.35     28.21 o 
 -15   2  12      247.22      206.10     23.43 o 
 -14   2  12      817.22      864.70     36.17 o 
 -13   2  12     1209.50     1248.35     39.74 o 
 -12   2  12      438.35      453.93     29.63 o 
 -11   2  12     1320.83     1425.40     44.03 o 
 -10   2  12      160.46      133.44     18.54 o 
  -9   2  12      149.30      164.92     18.24 o 
  -8   2  12     3237.39     3307.03     65.52 o 
  -7   2  12     2396.56     2460.74     59.22 o 
  -6   2  12     2773.49     2918.43     79.24 o 
  -3   2  12      526.41      558.65     29.69 o 
  -2   2  12      954.43      901.17     24.59 o 
  -1   2  12     5625.78     5520.91     86.83 o 
   0   2  12     3505.13     3209.95     47.90 o 
   1   2  12     2428.95     2385.99     44.11 o 
   2   2  12      460.40      395.42     20.89 o 
   3   2  12      227.54      261.67     34.84 o 
   4   2  12        8.69        2.69     13.32 o 
   5   2  12     6634.65     6396.74    122.52 o 
   6   2  12     5657.45     5634.63    113.05 o 
   7   2  12     4414.85     4283.99     94.31 o 
   8   2  12       20.53       33.46     19.15 o 
   9   2  12      223.70      188.49     26.87 o 
  10   2  12      315.16      332.54     43.17 o 
  11   2  12      939.02      974.96    101.71 o 
  12   2  12     1369.96     1437.91    118.23 o 
  13   2  12     1261.84     1171.91     50.33 o 
  14   2  12      420.11      355.80     35.12 o 
  15   2  12      370.02      369.96     36.92 o 
 -15   3  12      561.50      526.16     38.39 o 
 -14   3  12       19.40       42.00     25.00 o 
 -13   3  12        0.78        2.71     25.30 o 
 -12   3  12       28.13       36.81     19.13 o 
 -11   3  12      245.72      212.85     23.85 o 
 -10   3  12        8.07       12.89     16.28 o 
  -9   3  12        0.29        1.80     14.92 o 
  -8   3  12      462.09      475.73     38.72 o 
  -7   3  12       52.82       53.46     14.57 o 
  -6   3  12       43.75       57.03     15.02 o 
  -5   3  12     1915.23     1991.32     50.90 o 
  -4   3  12       33.13       27.86     11.06 o 
  -3   3  12     1700.03     1660.50     73.49 o 
  -2   3  12      593.00      588.70     30.67 o 
  -1   3  12      112.96      108.37     16.54 o 
   0   3  12      442.57      404.05     25.89 o 
   1   3  12      692.86      660.16     46.21 o 
   2   3  12       68.28       12.05     13.99 o 
   3   3  12      271.08      236.78     23.64 o 
   4   3  12      268.99      293.65     30.31 o 
   5   3  12        7.50       30.59     24.19 o 
   6   3  12      142.81      121.33     25.93 o 
   7   3  12      900.24      955.13     63.90 o 
   8   3  12      740.29      725.95     52.11 o 
   9   3  12      134.66      130.53     32.26 o 
  10   3  12       31.35       62.04     29.86 o 
  11   3  12      168.14      211.59     40.21 o 
  12   3  12      224.98      150.13     45.87 o 
  13   3  12        8.60      -12.31     33.99 o 
 -12   4  12      326.53      348.12     30.36 o 
 -11   4  12      392.16      444.91     33.13 o 
 -10   4  12       25.29       28.30     19.02 o 
  -9   4  12      261.41      235.03     23.38 o 
  -8   4  12      384.18      353.96     25.04 o 
  -7   4  12       15.68       31.79     16.61 o 
  -6   4  12      103.26      104.01     18.09 o 
  -5   4  12     2643.09     2600.96     61.23 o 
  -4   4  12      210.98      203.43     28.35 o 
  -3   4  12      466.69      513.18     35.94 o 
  -2   4  12        8.58       25.93     18.01 o 
  -1   4  12      526.11      533.87     31.67 o 
   0   4  12     2078.27     2184.06     60.36 o 
   1   4  12      718.80      710.12     73.80 o 
   2   4  12       18.21       22.87     18.05 o 
   3   4  12       38.92       60.32     30.64 o 
   4   4  12       16.54      -22.44     28.18 o 
   5   4  12      906.20      954.04     53.14 o 
   6   4  12      458.25      492.36     41.93 o 
   7   4  12     1268.00     1327.02     65.78 o 
   8   4  12      250.92      258.30     38.14 o 
   9   4  12      167.16      127.17     33.96 o 
  10   4  12       23.70       84.17     32.85 o 
  -6   5  12       79.31       48.77     26.41 o 
  -5   5  12        0.23       12.94     24.86 o 
  -4   5  12      593.44      661.56     42.01 o 
  -3   5  12        3.52       40.34     60.17 o 
  -2   5  12        2.92       -3.94     54.46 o 
  -1   5  12      181.71       54.09     58.00 o 
   0   5  12       11.08       13.74     57.28 o 
   1   5  12      113.03      147.31     44.17 o 
   2   5  12       50.19      117.66     46.98 o 
   3   5  12        1.18       12.14     59.06 o 
   4   5  12        2.56       10.02     22.76 o 
 -18   1  13       23.96      -24.26     23.38 o 
 -17   1  13     1408.85     1405.28     49.58 o 
 -16   1  13      325.77      328.82     44.23 o 
 -15   1  13       12.92       -1.90     18.91 o 
 -14   1  13      571.64      639.10     40.38 o 
 -13   1  13       84.80       66.74     15.56 o 
 -12   1  13     1325.05     1433.75     42.29 o 
 -11   1  13     4954.48     4686.37     73.53 o 
 -10   1  13      965.75      981.27     28.50 o 
  -9   1  13      551.59      547.82     28.54 o 
  -8   1  13       35.95       43.33      9.80 o 
  -7   1  13     1198.29     1267.58     30.95 o 
  -6   1  13     9165.29     9146.09    100.25 o 
  -5   1  13     5280.67     5085.29     59.19 o 
  -4   1  13     2678.36     2574.05     44.49 o 
  -3   1  13      275.60      286.18     12.28 o 
  -2   1  13     3743.37     3928.23     65.44 o 
  -1   1  13     1356.97     1340.38     23.52 o 
   0   1  13     2748.22     2432.83     45.32 o 
   1   1  13     8850.42     8751.46    114.07 o 
   2   1  13     6520.99     6951.07     83.82 o 
   3   1  13     3186.60     3146.76     59.65 o 
   4   1  13      544.01      575.14     21.95 o 
   5   1  13      566.20      515.64     40.71 o 
   6   1  13     1678.42     1609.86     37.81 o 
   7   1  13     2648.46     2584.21     94.82 o 
   8   1  13     2099.60     2091.57     43.13 o 
   9   1  13     5450.98     5769.72     88.46 o 
  10   1  13       29.17       39.92     22.03 o 
  11   1  13       63.72       52.76     16.40 o 
  12   1  13     1043.18     1030.84     38.05 o 
  13   1  13      276.64      228.23     58.70 o 
  14   1  13     1199.67     1004.24     70.08 o 
  15   1  13     1859.04     2034.38    115.72 o 
 -17   2  13        9.53      -24.52     31.37 o 
 -16   2  13        0.36      -14.32     29.12 o 
 -15   2  13       29.87      -10.19     19.54 o 
 -14   2  13      406.53      414.67     38.19 o 
 -13   2  13        2.91        6.54     17.45 o 
 -12   2  13      318.34      317.89     24.14 o 
 -11   2  13       10.31       17.51     15.80 o 
 -10   2  13      124.27      105.64     17.37 o 
  -9   2  13      493.00      522.90     27.10 o 
  -8   2  13     3158.58     3032.09     70.17 o 
  -7   2  13     1362.45     1364.40     42.79 o 
  -6   2  13       44.45       25.91     15.59 o 
  -5   2  13      206.12      121.45     44.49 o 
  -2   2  13       55.09       30.08      8.01 o 
  -1   2  13      426.60      410.63     20.70 o 
   0   2  13        0.22        1.25      9.19 o 
   1   2  13      890.61      878.08     39.24 o 
   2   2  13     1079.51     1047.94     32.37 o 
   3   2  13      839.53      763.91     68.79 o 
   4   2  13     1350.50     1274.97     40.11 o 
   5   2  13        0.39        5.13     13.99 o 
   6   2  13        1.57      -11.34     31.08 o 
   7   2  13     1656.69     1606.25     52.77 o 
   8   2  13       18.34       13.29     19.13 o 
   9   2  13      505.39      531.70     37.72 o 
  10   2  13      409.90      462.58     38.00 o 
  11   2  13       32.30       27.32     24.45 o 
  12   2  13      121.58       92.88     31.40 o 
  13   2  13       98.42      139.79     28.03 o 
  14   2  13      224.49      236.58     32.18 o 
 -15   3  13       93.78       60.91     25.41 o 
 -14   3  13        4.34       23.74     22.68 o 
 -13   3  13     2020.61     2017.96     59.52 o 
 -12   3  13      412.15      423.73     30.98 o 
 -11   3  13      304.58      262.87     25.57 o 
 -10   3  13      924.48      913.12     43.42 o 
  -9   3  13      760.56      733.64     33.46 o 
  -8   3  13      169.51      168.45     21.25 o 
  -7   3  13      937.57      943.82     37.46 o 
  -6   3  13     1088.52     1091.52     38.38 o 
  -5   3  13     2689.66     2803.55     69.26 o 
  -4   3  13      290.50      316.55     22.28 o 
  -3   3  13     7935.21     8093.41    125.57 o 
  -2   3  13     1772.45     1670.85     49.04 o 
  -1   3  13       47.41       58.81     15.75 o 
   0   3  13      818.84      886.45     36.90 o 
   1   3  13     1855.63     1831.08     53.15 o 
   2   3  13     5864.54     6066.21    121.31 o 
   3   3  13     1201.38     1378.67     47.94 o 
   4   3  13      137.82      172.89     26.19 o 
   5   3  13      121.07       78.36     23.69 o 
   6   3  13      170.63      142.56     27.97 o 
   7   3  13     1008.62      905.43     54.48 o 
   8   3  13     2961.73     3041.45    114.02 o 
   9   3  13      156.45      117.70     32.41 o 
  10   3  13      617.18      528.94     50.88 o 
  11   3  13       73.98       82.72     40.68 o 
  12   3  13       10.10        6.49     34.10 o 
  13   3  13     1249.71     1258.35    129.03 o 
 -12   4  13      208.09      229.40     31.13 o 
 -11   4  13      212.54      227.15     28.62 o 
 -10   4  13       95.73      127.45     41.95 o 
  -9   4  13      184.77      227.87     41.72 o 
  -8   4  13      374.16      370.59     28.40 o 
  -7   4  13      239.84      228.79     23.56 o 
  -6   4  13       41.39       20.48     15.48 o 
  -5   4  13      152.57      167.44     37.14 o 
  -4   4  13       40.58       46.67     21.94 o 
  -3   4  13      370.55      404.42     55.73 o 
  -2   4  13       10.57        9.98     18.48 o 
  -1   4  13       31.66       15.00     23.23 o 
   0   4  13       38.53       61.25     19.60 o 
   1   4  13        9.06      -10.99     25.66 o 
   2   4  13       72.20       97.47     21.55 o 
   3   4  13      601.02      550.40     63.89 o 
   4   4  13      627.36      629.83     43.47 o 
   5   4  13     1224.12     1253.86     61.04 o 
   6   4  13        0.28      -31.03     22.43 o 
   7   4  13       13.19       15.94     26.01 o 
   8   4  13      147.07       98.52     31.59 o 
   9   4  13       82.44       97.42     32.91 o 
  -6   5  13      662.74      702.21     48.02 o 
  -5   5  13      271.20      280.81     41.00 o 
  -4   5  13      212.36      269.51     48.36 o 
  -3   5  13       53.56       -1.15     58.85 o 
  -2   5  13      358.14      446.28     81.53 o 
  -1   5  13      238.68      377.17     75.97 o 
   0   5  13       22.96      -20.85     54.80 o 
   1   5  13      577.23      735.42     66.78 o 
   2   5  13      497.69      622.82     63.92 o 
   3   5  13      136.84      242.33     77.02 o 
 -18   0  14      767.55      795.43     59.71 o 
 -17   0  14      112.26       69.93     26.93 o 
 -16   0  14     1579.60     1712.77     58.42 o 
 -15   0  14     1185.88     1208.77     48.18 o 
 -14   0  14      945.24      904.75     56.12 o 
 -13   0  14     2511.01     2569.62     65.48 o 
 -12   0  14       16.48       18.83     13.93 o 
 -11   0  14     3654.63     3572.38    129.10 o 
 -10   0  14      902.68      941.60     28.22 o 
  -9   0  14     6182.87     6300.42     89.45 o 
  -8   0  14      461.75      552.81     20.02 o 
  -7   0  14      197.48      229.40     14.76 o 
  -6   0  14     1121.75     1296.64     31.18 o 
  -5   0  14     1394.62     1359.90     30.40 o 
  -4   0  14    17250.00    17217.41    235.22 o 
  -3   0  14     8266.79     7950.91    114.73 o 
  -2   0  14      300.89      304.58     16.77 o 
  -1   0  14    17717.38    19060.99    258.28 o 
   0   0  14     2856.06     2961.05     56.99 o 
   1   0  14       80.98       96.73     31.58 o 
   2   0  14    16177.98    16523.20    319.41 o 
   3   0  14     2025.91     2027.65    103.31 o 
   4   0  14    12393.82    12978.42    357.96 o 
   5   0  14     2264.73     2200.87     54.77 o 
   6   0  14     1911.49     1944.76     51.85 o 
   7   0  14     3698.76     4022.99     85.65 o 
   8   0  14     2997.89     3248.90     75.62 o 
   9   0  14      690.30      836.87     46.78 o 
  10   0  14     3405.66     3620.76    136.36 o 
  11   0  14     3102.43     3238.30     97.04 o 
  12   0  14      135.51       94.54     44.28 o 
  13   0  14      858.29     1039.59     75.01 o 
  14   0  14       57.72       46.59     38.63 o 
  15   0  14      814.52      715.71     66.80 o 
  16   0  14       39.14       20.80     41.78 o 
 -18   1  14      535.85      565.98     36.18 o 
 -17   1  14      157.31      146.42     26.00 o 
 -16   1  14        0.01        4.70     21.08 o 
 -15   1  14       22.12       -4.78     15.83 o 
 -14   1  14      403.03      436.00     24.98 o 
 -13   1  14       86.57       88.77     14.84 o 
 -12   1  14        0.60      -11.06     11.59 o 
 -11   1  14       73.37       61.33     12.29 o 
 -10   1  14       52.47       38.57     10.76 o 
  -9   1  14      507.62      630.69     27.90 o 
  -8   1  14      948.20      921.87     23.26 o 
  -7   1  14     1419.99     1411.02     25.44 o 
  -6   1  14      796.59      831.13     18.57 o 
  -5   1  14       23.60       31.76      6.14 o 
  -4   1  14     1824.02     1760.93     25.50 o 
  -3   1  14     3814.99     3809.31     51.48 o 
  -2   1  14      337.79      323.88     12.13 o 
  -1   1  14     1672.70     1924.10     35.84 o 
   0   1  14        1.89        0.69      8.08 o 
   1   1  14      192.95      182.34     10.47 o 
   2   1  14       32.62       11.12      7.81 o 
   3   1  14      103.59       97.39     11.05 o 
   4   1  14      762.66      770.33     34.19 o 
   5   1  14      223.03      190.08     20.46 o 
   6   1  14       48.60       60.75     12.16 o 
   7   1  14     1178.93     1186.90     68.86 o 
   8   1  14      472.27      511.45     22.40 o 
   9   1  14      110.84      104.05     14.96 o 
  10   1  14       34.57       44.69     14.40 o 
  11   1  14        7.59       -2.54     15.80 o 
  12   1  14      432.46      458.13     46.54 o 
  13   1  14      294.49      255.32     44.23 o 
  14   1  14       23.07      -34.43     32.23 o 
  15   1  14        8.03       31.16     44.15 o 
 -17   2  14      165.53      144.31     31.70 o 
 -16   2  14       13.82       -4.17     24.31 o 
 -15   2  14     1349.03     1389.50     50.29 o 
 -14   2  14       78.41       71.79     21.30 o 
 -13   2  14      679.85      662.30     34.30 o 
 -12   2  14     2018.11     1952.64     51.97 o 
 -11   2  14      609.12      668.95     38.06 o 
 -10   2  14     5240.20     5026.06    105.17 o 
  -9   2  14       27.96       31.14     19.56 o 
  -8   2  14     1533.75     1646.52     49.62 o 
  -7   2  14      174.03      156.69     19.90 o 
  -6   2  14       37.38       40.73     13.37 o 
  -5   2  14     3708.98     3674.43     72.82 o 
  -4   2  14     5221.83     4798.82    195.08 o 
  -3   2  14     3853.12     3738.81     92.65 o 
  -2   2  14     2688.64     2715.30     74.32 o 
  -1   2  14      360.31      326.86     25.48 o 
   0   2  14       59.94       32.49     16.53 o 
   1   2  14     5073.08     5268.09    184.86 o 
   2   2  14     1689.23     1644.24     86.00 o 
   3   2  14     7185.42     7172.77    165.38 o 
   4   2  14     1887.36     1858.97     50.93 o 
   5   2  14     1835.17     1697.64     50.44 o 
   6   2  14      209.65      241.08     39.09 o 
   7   2  14      544.26      504.08     34.73 o 
   8   2  14     2173.02     2197.81     65.99 o 
   9   2  14     1291.78     1375.92     54.76 o 
  10   2  14     2283.49     2301.68     87.75 o 
  11   2  14     1372.69     1409.69     60.52 o 
  12   2  14      520.95      553.49     37.12 o 
  13   2  14       34.40       28.28     29.04 o 
  14   2  14     1007.15      981.25     49.42 o 
 -15   3  14        1.94       22.04     25.96 o 
 -14   3  14      713.48      723.27     45.97 o 
 -13   3  14        0.78       20.47     22.05 o 
 -12   3  14       27.61       19.52     20.60 o 
 -11   3  14       91.38       67.74     40.19 o 
 -10   3  14       97.74      116.11     22.40 o 
  -9   3  14      129.39      144.74     21.76 o 
  -8   3  14       23.06       18.79     16.93 o 
  -7   3  14        0.66       -2.17     15.39 o 
  -6   3  14      403.40      386.43     25.87 o 
  -5   3  14      112.87       94.88     16.42 o 
  -4   3  14     1526.72     1536.57     41.77 o 
  -3   3  14      103.40       88.51     13.55 o 
  -2   3  14       54.36       34.74     22.93 o 
  -1   3  14      216.98      215.79     21.64 o 
   0   3  14       34.91       41.00     15.51 o 
   1   3  14      449.20      458.82     29.29 o 
   2   3  14      201.35      221.25     23.42 o 
   3   3  14       44.56       27.93     17.55 o 
   4   3  14       44.07       74.44     25.34 o 
   5   3  14      104.39      120.54     30.64 o 
   6   3  14      138.35      150.52     29.38 o 
   7   3  14      682.71      597.24     92.78 o 
   8   3  14       37.46       28.85     27.34 o 
   9   3  14       78.41      121.62     32.32 o 
  10   3  14      226.56      238.19     40.49 o 
  11   3  14       13.18       14.86     31.72 o 
  12   3  14      115.62      190.65     43.60 o 
 -12   4  14       61.02       48.66     23.73 o 
 -11   4  14      612.97      654.15     39.86 o 
 -10   4  14      117.61      127.42     23.68 o 
  -9   4  14      182.28      171.74     23.90 o 
  -8   4  14      270.25      314.39     37.59 o 
  -7   4  14      335.26      334.55     49.07 o 
  -6   4  14     1340.71     1339.10     44.60 o 
  -5   4  14      159.26      231.68     30.88 o 
  -4   4  14     1867.61     1993.20     71.28 o 
  -3   4  14      650.01      635.38     42.25 o 
  -2   4  14      793.89      818.76     57.95 o 
  -1   4  14       11.34       34.64     20.13 o 
   0   4  14      767.99      777.26     53.26 o 
   1   4  14      123.46      148.63     22.78 o 
   2   4  14      114.13      141.72     36.91 o 
   3   4  14     1342.51     1415.18     63.40 o 
   4   4  14     3550.91     3555.15    273.36 o 
   5   4  14       31.55       35.96     25.27 o 
   6   4  14        7.52       -1.74     23.80 o 
   7   4  14       14.85       31.30     69.28 o 
   8   4  14      203.68      170.24     43.14 o 
   9   4  14     1170.87     1074.00     67.22 o 
  -5   5  14       34.20        6.65     35.29 o 
  -4   5  14        0.22       -5.35     22.34 o 
  -3   5  14      185.97      179.59     27.26 o 
  -2   5  14       89.84       88.49     24.66 o 
  -1   5  14       41.32       42.87     62.98 o 
   0   5  14       16.66      -36.08     60.39 o 
   1   5  14      153.45      160.52     48.67 o 
   2   5  14       44.17       29.75     32.82 o 
 -18   1  15        6.32      -19.11     23.35 o 
 -17   1  15      383.58      428.66     31.91 o 
 -16   1  15      630.96      641.41     40.98 o 
 -15   1  15      352.05      363.05     24.49 o 
 -14   1  15      918.16      909.98     47.19 o 
 -13   1  15      891.05      913.29     29.64 o 
 -12   1  15        2.63       -1.91     11.70 o 
 -11   1  15       13.10       37.21     13.65 o 
 -10   1  15       50.64       25.22     10.88 o 
  -9   1  15     2097.72     2183.53     44.96 o 
  -8   1  15    11859.60    11982.35    141.97 o 
  -7   1  15     1058.87     1114.32     26.83 o 
  -6   1  15      108.49      102.62      8.75 o 
  -5   1  15       66.71       48.98      6.95 o 
  -4   1  15      485.84      443.62     12.10 o 
  -3   1  15     4148.06     4187.88     56.42 o 
  -2   1  15    17964.31    18770.14    211.77 o 
  -1   1  15     1411.82     1232.90     24.98 o 
   0   1  15      539.92      520.94     17.33 o 
   1   1  15      369.59      356.63     14.98 o 
   2   1  15      803.15      818.75     41.03 o 
   3   1  15     4200.36     4045.43     66.11 o 
   4   1  15     3322.00     3102.89     62.21 o 
   5   1  15     6601.75     6694.29    105.56 o 
   6   1  15     3635.88     3450.19     63.81 o 
   7   1  15     1378.79     1464.45     51.28 o 
   8   1  15      176.91      149.47     16.02 o 
   9   1  15     1010.12     1019.71     32.11 o 
  10   1  15     3680.85     3583.54     64.56 o 
  11   1  15     1554.16     1519.21     55.97 o 
  12   1  15     2524.42     2404.26     64.24 o 
  13   1  15     1035.34     1031.92     63.92 o 
  14   1  15       91.20      179.53     40.10 o 
  15   1  15      111.36      108.25     50.31 o 
 -17   2  15       55.03       42.16     27.57 o 
 -16   2  15        3.12       -7.74     23.99 o 
 -15   2  15      263.37      262.04     51.08 o 
 -14   2  15     1055.62     1113.48     44.70 o 
 -13   2  15     1087.18     1003.97     47.79 o 
 -12   2  15        2.67       -3.04     15.67 o 
 -11   2  15        6.00       -6.18     16.50 o 
 -10   2  15       33.62       56.96     22.88 o 
  -9   2  15      574.92      567.91     32.99 o 
  -8   2  15       56.08       52.21     21.95 o 
  -7   2  15      780.93      810.14     35.66 o 
  -6   2  15      478.75      458.54     27.72 o 
  -5   2  15       71.92       74.01     12.23 o 
  -4   2  15      189.99      209.01     18.74 o 
  -3   2  15       39.91       45.41     10.74 o 
  -2   2  15      260.53      250.13     18.32 o 
  -1   2  15        0.46       -0.85     11.64 o 
   0   2  15      397.12      366.02     28.78 o 
   1   2  15     2446.15     2424.49     60.08 o 
   2   2  15     2367.93     2358.66     60.08 o 
   3   2  15      152.10      129.32     25.06 o 
   4   2  15        2.21       -0.80     18.03 o 
   5   2  15        0.73      -23.55     17.20 o 
   6   2  15     2033.15     2129.39     60.03 o 
   7   2  15     1304.53     1264.83     49.03 o 
   8   2  15      241.17      236.16     43.48 o 
   9   2  15       44.89        6.77     22.55 o 
  10   2  15      124.42      130.08     28.35 o 
  11   2  15        4.62      -31.60     25.66 o 
  12   2  15      497.29      466.26     35.06 o 
  13   2  15      443.14      454.93     37.16 o 
  14   2  15        2.50       -3.67     25.12 o 
 -15   3  15      379.59      343.52     37.23 o 
 -14   3  15      523.59      567.14     44.36 o 
 -13   3  15       29.81       15.47     22.65 o 
 -12   3  15      120.14       89.83     24.40 o 
 -11   3  15       26.74       47.58     20.95 o 
 -10   3  15      195.11      170.16     24.69 o 
  -9   3  15     2466.57     2483.14     67.01 o 
  -8   3  15      145.02      141.89     20.55 o 
  -7   3  15     1153.10     1132.16     41.96 o 
  -6   3  15       15.19        5.61     14.26 o 
  -5   3  15      126.57      122.99     17.72 o 
  -4   3  15     1081.42     1187.43     39.81 o 
  -3   3  15       81.30       95.33     14.63 o 
  -2   3  15     1133.75     1118.72     41.65 o 
  -1   3  15     2573.26     2674.14     67.00 o 
   0   3  15     2073.73     2091.47     72.16 o 
   1   3  15      240.46      210.43     22.42 o 
   2   3  15      293.76      250.74     25.22 o 
   3   3  15      318.79      348.12     28.89 o 
   4   3  15     1725.14     1636.21     65.92 o 
   5   3  15     1861.90     1714.61     69.58 o 
   6   3  15     5659.57     5696.22    150.68 o 
   7   3  15     1302.63     1319.58    121.81 o 
   8   3  15       44.82       55.38     28.37 o 
   9   3  15      742.57      713.58     57.31 o 
  10   3  15      931.80      934.04     65.59 o 
  11   3  15     1553.61     1742.02     84.69 o 
  12   3  15      144.25      160.49     41.67 o 
 -12   4  15      107.09      120.15     26.67 o 
 -11   4  15       12.97       46.95     22.71 o 
 -10   4  15       81.48       56.17     21.57 o 
  -9   4  15       16.47       23.87     19.93 o 
  -8   4  15        7.71       22.95     18.35 o 
  -7   4  15      199.61      191.72     23.39 o 
  -6   4  15       25.24       18.84     23.99 o 
  -5   4  15      909.80      836.50     51.36 o 
  -4   4  15      121.67      121.05     26.72 o 
  -3   4  15       87.31      116.34     26.19 o 
  -2   4  15      335.25      340.90     57.86 o 
  -1   4  15      335.15      334.80     31.04 o 
   0   4  15      195.99      182.91     24.95 o 
   1   4  15      528.14      602.66     36.64 o 
   2   4  15        0.67       -8.22     18.81 o 
   3   4  15      128.81      148.63     28.26 o 
   4   4  15        0.31        3.93     23.29 o 
   5   4  15        0.17       -9.08     43.28 o 
   6   4  15        3.12       29.38     26.65 o 
   7   4  15        1.25        6.29     26.83 o 
   8   4  15       42.21       69.29     32.49 o 
   9   4  15        2.65       -7.02     70.08 o 
  -5   5  15       98.54       72.88     63.57 o 
  -4   5  15        1.76       16.36     23.38 o 
  -3   5  15      240.95      293.57     31.55 o 
  -2   5  15      113.53      118.89     37.43 o 
  -1   5  15      455.50      449.41     54.85 o 
   0   5  15       84.14       70.23     49.33 o 
   1   5  15        1.72      -19.44     18.92 o 
   2   5  15      165.47      152.47     27.02 o 
 -18   0  16      373.89      342.07     46.41 o 
 -17   0  16        7.30      -34.17     32.63 o 
 -16   0  16      212.31      152.84     74.71 o 
 -15   0  16     1415.89     1452.36     67.05 o 
 -14   0  16       42.29       89.92     27.09 o 
 -13   0  16     1631.48     1728.95     52.70 o 
 -12   0  16     4978.94     4957.61    100.18 o 
 -11   0  16      982.36     1021.35     34.05 o 
 -10   0  16      927.71      939.83     37.70 o 
  -9   0  16       10.86       15.80     11.32 o 
  -8   0  16      513.25      513.35     22.39 o 
  -7   0  16     7389.86     7358.11    112.29 o 
  -6   0  16     6320.75     6375.96     98.08 o 
  -5   0  16     3476.91     3495.30     59.66 o 
  -4   0  16     1796.90     1920.40     38.50 o 
  -3   0  16     1310.98     1307.60     29.95 o 
  -2   0  16     1075.80      907.47     24.21 o 
  -1   0  16     1511.26     1343.45     34.34 o 
   0   0  16    16909.64    16202.33    258.04 o 
   1   0  16      589.32      671.92     31.80 o 
   2   0  16     4741.32     4860.52    109.24 o 
   3   0  16      130.72      115.41     16.32 o 
   4   0  16     4243.28     4424.36    104.98 o 
   5   0  16     6375.05     6424.39    121.60 o 
   6   0  16     1284.62     1301.93     44.17 o 
   7   0  16      710.07      709.24     45.26 o 
   8   0  16     5453.45     5340.07    133.89 o 
   9   0  16     1076.08      927.74     50.54 o 
  10   0  16       52.34       55.63     25.52 o 
  11   0  16     4545.82     4400.22    121.34 o 
  12   0  16       95.76       82.66     29.10 o 
  13   0  16     2476.65     2753.46    120.65 o 
  14   0  16     1131.90     1061.19     80.98 o 
  15   0  16      839.52      818.30     71.64 o 
 -18   1  16        0.30       18.83     23.82 o 
 -17   1  16       30.96       41.34     39.94 o 
 -16   1  16      159.11      173.03     24.52 o 
 -15   1  16      288.29      262.94     22.63 o 
 -14   1  16       26.18       11.47     15.62 o 
 -13   1  16      339.74      385.69     21.14 o 
 -12   1  16        7.40       22.88     12.40 o 
 -11   1  16       17.91        7.80     11.27 o 
 -10   1  16      416.01      374.31     19.69 o 
  -9   1  16     1883.86     1901.92     35.97 o 
  -8   1  16      432.25      483.80     17.72 o 
  -7   1  16      339.82      321.25     14.23 o 
  -6   1  16      532.16      482.46     15.00 o 
  -5   1  16      712.26      731.29     16.34 o 
  -4   1  16     3505.48     3511.64     41.25 o 
  -3   1  16      448.93      517.22     22.31 o 
  -2   1  16       30.33       20.51      6.46 o 
  -1   1  16     1687.27     1796.18     33.23 o 
   0   1  16      777.72      853.38     24.49 o 
   1   1  16      259.54      281.88     13.55 o 
   2   1  16      476.02      417.09     16.38 o 
   3   1  16     2356.32     2358.69     51.19 o 
   4   1  16        0.05       -3.94      7.96 o 
   5   1  16      109.93      106.15     17.62 o 
   6   1  16     3711.94     3576.20     66.14 o 
   7   1  16       18.55       32.50     12.74 o 
   8   1  16        0.60        3.97     13.26 o 
   9   1  16      368.96      291.41     20.14 o 
  10   1  16      383.08      343.05     21.91 o 
  11   1  16      491.40      467.40     27.18 o 
  12   1  16        1.53      -13.46     19.30 o 
  13   1  16      229.30      253.50     39.89 o 
  14   1  16        8.74       32.21     35.58 o 
  15   1  16        2.19      -44.59     43.00 o 
 -17   2  16      393.27      393.87     61.81 o 
 -16   2  16      163.14      143.60     29.40 o 
 -15   2  16       92.08       66.41     23.17 o 
 -14   2  16     2324.41     2418.36     78.14 o 
 -13   2  16      300.07      302.87     27.21 o 
 -12   2  16     1385.15     1403.04     50.59 o 
 -11   2  16      190.10      143.65     27.86 o 
 -10   2  16       13.57       25.83     17.80 o 
  -9   2  16      655.27      662.08     35.49 o 
  -8   2  16      434.48      453.83     29.47 o 
  -7   2  16     1641.95     1629.23     48.81 o 
  -6   2  16     5450.74     5324.46    120.71 o 
  -5   2  16       27.63       18.48     10.75 o 
  -4   2  16     4788.39     4785.95     81.67 o 
  -3   2  16     2347.15     2235.97     47.74 o 
  -2   2  16      282.22      296.07     23.83 o 
  -1   2  16     4305.81     4107.79     86.46 o 
   0   2  16      773.39      718.58     33.37 o 
   1   2  16     6539.82     6534.79    125.64 o 
   2   2  16      383.93      328.08     30.69 o 
   3   2  16       48.42       63.90     20.67 o 
   4   2  16     1658.94     1653.28     64.62 o 
   5   2  16     2517.75     2410.63     81.00 o 
   6   2  16      608.73      527.40     42.35 o 
   7   2  16     2463.83     2449.36    174.93 o 
   8   2  16      749.51      822.71     56.84 o 
   9   2  16      183.87      240.50     38.54 o 
  10   2  16      623.66      666.36     76.23 o 
  11   2  16      211.74      275.18     42.98 o 
  12   2  16     3345.43     3298.83     91.66 o 
  13   2  16      381.21      387.82     39.97 o 
  14   2  16      451.23      461.15     42.88 o 
 -15   3  16       17.47       44.36     29.88 o 
 -14   3  16       80.36       70.76     26.16 o 
 -13   3  16        4.83        7.25     30.62 o 
 -12   3  16       42.22       43.47     23.03 o 
 -11   3  16        4.85        6.38     19.96 o 
 -10   3  16       18.33       -0.58     38.28 o 
  -9   3  16      287.26      273.32     26.74 o 
  -8   3  16       35.67       20.48     16.73 o 
  -7   3  16      206.14      260.79     37.48 o 
  -6   3  16      336.42      331.00     25.53 o 
  -5   3  16      202.11      206.03     21.01 o 
  -4   3  16      333.91      281.74     23.52 o 
  -3   3  16       13.04       11.54     21.33 o 
  -2   3  16       49.55       50.74     17.70 o 
  -1   3  16        0.61       11.65     15.09 o 
   0   3  16       71.35       67.71     19.96 o 
   1   3  16      357.83      355.54     28.25 o 
   2   3  16       20.60       37.47     17.91 o 
   3   3  16      105.12      125.82     22.06 o 
   4   3  16       61.33       94.85     40.30 o 
   5   3  16      167.51      118.33     27.55 o 
   6   3  16      415.69      397.55     41.09 o 
   7   3  16        0.61       17.50     26.51 o 
   8   3  16       61.15      113.04     32.52 o 
   9   3  16      275.12      255.78     78.86 o 
  10   3  16       33.60       94.52     35.42 o 
  11   3  16        0.70       25.92     34.26 o 
  12   3  16       23.58        8.69     35.12 o 
 -12   4  16      108.58      126.22     27.37 o 
 -11   4  16       59.18       75.74     23.83 o 
 -10   4  16      126.25      117.82     24.56 o 
  -9   4  16      288.31      239.03     27.47 o 
  -8   4  16      215.65      292.73     38.76 o 
  -7   4  16     1974.39     1899.98     56.44 o 
  -6   4  16      171.33      164.92     21.81 o 
  -5   4  16      830.45      890.76     65.35 o 
  -4   4  16       77.12       77.35     26.29 o 
  -3   4  16      122.65      128.92     27.19 o 
  -2   4  16      382.27      446.58     37.10 o 
  -1   4  16       47.31       63.28     21.04 o 
   0   4  16      716.75      785.47     41.86 o 
   1   4  16     1569.87     1576.81     55.12 o 
   2   4  16      742.45      768.86     43.51 o 
   3   4  16      260.33      288.36     35.20 o 
   4   4  16       21.26       22.54     28.30 o 
   5   4  16      133.83       68.04     27.98 o 
   6   4  16      596.26      565.41     47.96 o 
   7   4  16     1059.92     1159.10     90.87 o 
   8   4  16      161.57      136.09     34.50 o 
  -4   5  16       60.05       15.96     53.78 o 
  -3   5  16        2.68       32.28     36.71 o 
  -2   5  16       38.16       44.60     23.92 o 
  -1   5  16        3.96       33.37     22.51 o 
   0   5  16      112.12       82.57     24.06 o 
   1   5  16        0.41        9.20     69.42 o 
 -18   1  17      531.42      612.80     32.90 o 
 -17   1  17      152.09      105.55     26.27 o 
 -16   1  17      745.86      680.60     35.45 o 
 -15   1  17        1.56        7.02     16.38 o 
 -14   1  17      236.00      244.73     27.04 o 
 -13   1  17     1169.88     1086.87     34.70 o 
 -12   1  17     1461.67     1395.40     34.29 o 
 -11   1  17     1659.31     1690.35     39.38 o 
 -10   1  17     3284.27     3264.26     77.00 o 
  -9   1  17       67.54       56.75     11.24 o 
  -8   1  17      736.61      747.08     22.80 o 
  -7   1  17      324.99      304.84     13.02 o 
  -6   1  17      787.63      803.99     22.47 o 
  -5   1  17    12862.33    12746.85    127.58 o 
  -4   1  17     3449.02     3449.67     41.21 o 
  -3   1  17      879.25      909.84     22.74 o 
  -2   1  17      996.06     1057.00     24.53 o 
  -1   1  17      561.48      498.83     18.06 o 
   0   1  17     3763.11     3724.06     57.35 o 
   1   1  17     8269.68     8158.65    110.38 o 
   2   1  17     1733.77     1674.80     65.26 o 
   3   1  17     3330.81     3461.90     68.77 o 
   4   1  17     1795.30     1746.45     43.84 o 
   5   1  17      341.75      302.58     18.49 o 
   6   1  17     1614.14     1619.26     40.83 o 
   7   1  17     6370.14     6403.08    106.25 o 
   8   1  17      672.42      738.17     28.23 o 
   9   1  17     2052.86     2012.35     45.29 o 
  10   1  17     1420.63     1396.67     39.19 o 
  11   1  17        1.89      -29.23     18.39 o 
  12   1  17      411.39      437.55     38.74 o 
  13   1  17      746.51      645.75     76.53 o 
  14   1  17     1144.51     1166.19    239.63 o 
 -17   2  17        0.96      -19.89     25.03 o 
 -16   2  17       83.39       65.92     27.88 o 
 -15   2  17     1372.07     1466.17     85.02 o 
 -14   2  17       85.88       84.87     22.24 o 
 -13   2  17        0.09       -4.95     17.45 o 
 -12   2  17       73.79       44.09     19.00 o 
 -11   2  17      306.06      350.14     25.39 o 
 -10   2  17       47.84       19.34     18.51 o 
  -9   2  17      100.69       98.42     19.33 o 
  -8   2  17      219.47      188.45     21.34 o 
  -7   2  17       46.02       45.99     15.67 o 
  -6   2  17       28.92       21.00     13.76 o 
  -5   2  17     5212.57     5184.17     88.37 o 
  -4   2  17     3240.15     3178.19     61.21 o 
  -3   2  17      256.06      243.36     17.82 o 
  -2   2  17       20.26       18.48     11.28 o 
  -1   2  17      162.75      173.04     20.08 o 
   0   2  17      759.51      671.42     33.45 o 
   1   2  17      185.07      164.61     20.46 o 
   2   2  17        2.12        4.99     14.88 o 
   3   2  17       22.37       30.30     28.87 o 
   4   2  17      402.55      439.66     37.86 o 
   5   2  17        1.76        5.05     18.79 o 
   6   2  17      167.37      184.36     45.79 o 
   7   2  17      207.99      231.99     44.76 o 
   8   2  17      149.49      157.26     32.70 o 
   9   2  17       14.78       47.38     28.25 o 
  10   2  17       94.30       93.26     38.13 o 
  11   2  17      802.24      751.33     89.63 o 
  12   2  17       62.73       24.59     35.92 o 
  13   2  17      131.63      145.88     33.26 o 
 -15   3  17       25.58       57.23     28.04 o 
 -14   3  17      166.04      123.29     37.68 o 
 -13   3  17      494.27      484.57     39.01 o 
 -12   3  17      169.13      203.25     29.15 o 
 -11   3  17     1986.16     2102.01     95.17 o 
 -10   3  17      168.47      162.29     25.23 o 
  -9   3  17     1094.43      993.25     54.14 o 
  -8   3  17       67.18       69.36     25.22 o 
  -7   3  17      504.30      520.31     55.20 o 
  -6   3  17     1197.32     1236.12     44.29 o 
  -5   3  17     2226.89     2239.00     59.31 o 
  -4   3  17     2326.65     2239.97     58.31 o 
  -3   3  17      936.24      953.97     40.93 o 
  -2   3  17       22.76        8.80     16.20 o 
  -1   3  17     1488.79     1494.51     49.03 o 
   0   3  17     3734.28     3615.43     96.35 o 
   1   3  17      164.98      136.69     39.93 o 
   2   3  17     3661.48     3591.56     86.42 o 
   3   3  17      733.97      773.46     41.50 o 
   4   3  17      133.54      118.32     27.49 o 
   5   3  17      512.84      504.98     44.08 o 
   6   3  17       52.80       64.50     28.17 o 
   7   3  17      645.38      637.81     51.91 o 
   8   3  17     1053.50     1037.52     64.60 o 
   9   3  17     1463.31     1329.68     74.24 o 
  10   3  17        7.66       46.78     33.01 o 
  11   3  17      106.43       80.50     88.34 o 
 -11   4  17       31.99       48.82     23.15 o 
 -10   4  17      148.96      137.86     25.39 o 
  -9   4  17        1.53       -4.94     19.20 o 
  -8   4  17       43.60       56.40     20.22 o 
  -7   4  17        4.02       25.56     18.15 o 
  -6   4  17       54.70       35.78     18.34 o 
  -5   4  17       29.91       33.86     39.69 o 
  -4   4  17     1247.78     1247.99     60.01 o 
  -3   4  17      319.00      302.62     47.33 o 
  -2   4  17        0.40        7.17     21.96 o 
  -1   4  17       57.32       39.73     21.35 o 
   0   4  17      167.43      201.37     32.87 o 
   1   4  17       29.42       37.94     21.44 o 
   2   4  17        1.25       14.96     20.74 o 
   3   4  17       44.89       29.39     36.79 o 
   4   4  17      163.46      146.87     48.11 o 
   5   4  17       35.98        7.96     25.19 o 
   6   4  17       28.94       48.84     29.29 o 
   7   4  17      124.80      146.29     35.36 o 
   8   4  17      193.89      185.22     37.92 o 
  -2   5  17        0.35       -7.85     23.92 o 
  -1   5  17      237.55      258.15     47.20 o 
 -18   0  18       82.94       67.15     37.71 o 
 -17   0  18     1145.37     1170.28     68.12 o 
 -16   0  18       21.14      -13.04     44.42 o 
 -15   0  18     1396.48     1399.04     72.65 o 
 -14   0  18        9.63      -48.75     24.37 o 
 -13   0  18       27.15       42.40     26.06 o 
 -12   0  18     1537.13     1730.12     78.58 o 
 -11   0  18      241.49      246.58     25.25 o 
 -10   0  18       52.80       68.46     16.49 o 
  -9   0  18    10311.34    10309.91    154.73 o 
  -8   0  18      544.54      484.77     22.72 o 
  -7   0  18       41.55       25.72     10.40 o 
  -6   0  18     3184.36     3201.00     64.77 o 
  -5   0  18      114.08      101.80     11.67 o 
  -4   0  18     5412.33     5368.53     84.64 o 
  -3   0  18    20031.09    21176.73    289.46 o 
  -2   0  18     1551.65     1356.60     31.79 o 
  -1   0  18      864.96      935.92     29.57 o 
   0   0  18      129.59      126.69     16.48 o 
   1   0  18     3305.51     3370.15     83.56 o 
   2   0  18    11280.90    11305.27    229.34 o 
   3   0  18     7458.08     7373.55    166.18 o 
   4   0  18     2989.70     3273.69    164.45 o 
   5   0  18      479.71      505.98     29.93 o 
   6   0  18      509.75      568.89     32.05 o 
   7   0  18      354.22      325.73     44.97 o 
   8   0  18     2395.39     2371.49    105.44 o 
   9   0  18     3901.58     4064.19    113.87 o 
  10   0  18     1278.18     1335.37     63.76 o 
  11   0  18     3896.39     4116.41    118.91 o 
  12   0  18      148.97       99.36     32.42 o 
  13   0  18       50.46       36.77     37.56 o 
  14   0  18      499.86      474.22     58.84 o 
 -18   1  18       93.21       88.22     25.57 o 
 -17   1  18       15.00       30.77     22.49 o 
 -16   1  18      280.41      231.78     29.30 o 
 -15   1  18     1355.45     1373.34     41.25 o 
 -14   1  18      959.96      856.46     32.95 o 
 -13   1  18       32.05       28.89     20.99 o 
 -12   1  18      250.26      247.38     17.79 o 
 -11   1  18     1005.44      974.62     33.72 o 
 -10   1  18     1438.97     1497.46     35.80 o 
  -9   1  18      101.54      111.17     12.55 o 
  -8   1  18       43.49       38.78      9.22 o 
  -7   1  18     1189.20     1193.73     24.60 o 
  -6   1  18      224.10      229.94     11.36 o 
  -5   1  18      210.27      210.47     10.81 o 
  -4   1  18       76.29       85.67      7.70 o 
  -3   1  18     1273.61     1317.81     26.18 o 
  -2   1  18      344.06      374.54     15.53 o 
  -1   1  18     2121.33     2230.09     45.53 o 
   0   1  18     1760.93     1764.23     34.84 o 
   1   1  18      936.24      929.84     25.41 o 
   2   1  18      247.25      241.87     30.67 o 
   3   1  18       20.93       11.92      8.71 o 
   4   1  18      748.99      775.07     28.32 o 
   5   1  18     5120.56     5192.35     88.37 o 
   6   1  18     1235.36     1220.09     38.05 o 
   7   1  18        2.06        1.75     12.73 o 
   8   1  18      311.95      272.83     19.72 o 
   9   1  18      135.58      124.90     17.34 o 
  10   1  18       54.77       63.09     18.30 o 
  11   1  18      246.71      264.58     26.30 o 
  12   1  18      255.94      235.59     27.18 o 
  13   1  18       24.53       52.24     35.37 o 
  14   1  18      239.03      206.29     49.22 o 
 -17   2  18      246.45      265.15     35.72 o 
 -16   2  18      213.90      254.54     52.21 o 
 -15   2  18      383.54      363.68     31.47 o 
 -14   2  18      195.40      194.58     25.67 o 
 -13   2  18      104.23       62.88     19.76 o 
 -12   2  18       97.40       77.73     18.97 o 
 -11   2  18       79.41      104.04     19.69 o 
 -10   2  18     2351.81     2350.80     66.38 o 
  -9   2  18      912.91      901.77     42.02 o 
  -8   2  18     2459.98     2448.43     68.19 o 
  -7   2  18       61.91       53.86     16.49 o 
  -6   2  18     2278.09     2164.59     57.39 o 
  -5   2  18     2791.90     2828.00     64.06 o 
  -4   2  18      444.46      444.96     23.26 o 
  -3   2  18     3539.84     3421.11     65.70 o 
  -2   2  18      268.18      272.64     23.25 o 
  -1   2  18      871.66      852.93     38.36 o 
   0   2  18        9.55        4.16     14.72 o 
   1   2  18     1341.14     1329.05     46.54 o 
   2   2  18     3204.36     3080.46     99.69 o 
   3   2  18     2986.72     2786.31    183.01 o 
   4   2  18     1848.94     1844.22     70.93 o 
   5   2  18     5363.13     5392.55    141.84 o 
   6   2  18      512.79      559.19     54.96 o 
   7   2  18       78.48       63.64     26.92 o 
   8   2  18     2961.15     3178.52    105.91 o 
   9   2  18     2415.70     2528.05     95.63 o 
  10   2  18     2015.23     2065.01     88.14 o 
  11   2  18      302.10      272.32     33.83 o 
  12   2  18      294.53      367.55     38.48 o 
  13   2  18       98.18       70.58     31.34 o 
 -15   3  18       10.73      -29.37     26.94 o 
 -14   3  18       15.60       -8.02     24.43 o 
 -13   3  18       85.56       70.76     25.66 o 
 -12   3  18      118.45       94.03     25.70 o 
 -11   3  18      383.70      383.49     33.58 o 
 -10   3  18        9.87       16.71     19.75 o 
  -9   3  18       19.49       26.02     18.89 o 
  -8   3  18      668.89      702.15     39.47 o 
  -7   3  18       63.44       76.20     20.12 o 
  -6   3  18      714.02      740.97     36.82 o 
  -5   3  18        7.00        9.26     15.28 o 
  -4   3  18        3.33      -10.88     14.14 o 
  -3   3  18        0.17        6.54     17.16 o 
  -2   3  18      246.85      249.82     25.13 o 
  -1   3  18      193.48      178.19     22.77 o 
   0   3  18        8.58       19.78     17.50 o 
   1   3  18      240.10      204.81     24.83 o 
   2   3  18      764.04      710.39     40.21 o 
   3   3  18      131.72      122.46     27.16 o 
   4   3  18       37.47       33.53     40.56 o 
   5   3  18       76.36       90.72     28.92 o 
   6   3  18        4.29      -15.88     32.59 o 
   7   3  18      291.86      227.55     36.97 o 
   8   3  18        2.97       -9.55     46.49 o 
   9   3  18      161.62      170.24     38.81 o 
  10   3  18       11.25       41.11     80.78 o 
  11   3  18       67.97       55.15     36.55 o 
 -11   4  18      375.82      378.96     34.54 o 
 -10   4  18      138.65      163.92     26.59 o 
  -9   4  18      142.79      133.10     24.66 o 
  -8   4  18       10.11       28.25     20.29 o 
  -7   4  18      407.04      426.39     31.29 o 
  -6   4  18       21.77        6.22     18.35 o 
  -5   4  18      485.80      518.16     44.54 o 
  -4   4  18      328.59      409.50     70.67 o 
  -3   4  18       87.71       64.77     40.25 o 
  -2   4  18      782.45      836.29     69.24 o 
  -1   4  18      553.20      598.70     39.43 o 
   0   4  18      277.00      318.97     33.86 o 
   1   4  18      319.37      322.99     37.28 o 
   2   4  18     1323.32     1234.95     53.21 o 
   3   4  18      101.39       77.20     28.22 o 
   4   4  18      772.26      914.49     57.52 o 
   5   4  18      125.68      137.85     33.79 o 
   6   4  18        8.13       -6.34     27.47 o 
   7   4  18      158.60      166.14     37.10 o 
   8   4  18       43.77       63.14     34.10 o 
 -18   1  19        1.63       20.54     24.19 o 
 -17   1  19        4.50      -10.43     21.49 o 
 -16   1  19     1077.87     1129.25     43.05 o 
 -15   1  19      120.11       97.37     26.98 o 
 -14   1  19      497.33      494.52     26.37 o 
 -13   1  19     1595.93     1560.32     51.88 o 
 -12   1  19      743.83      715.33     26.14 o 
 -11   1  19     1175.21     1235.89     29.44 o 
 -10   1  19     1044.59     1044.94     28.32 o 
  -9   1  19      505.37      505.59     21.79 o 
  -8   1  19      536.22      550.36     18.40 o 
  -7   1  19     4058.39     4021.79     52.78 o 
  -6   1  19      294.48      283.00     14.19 o 
  -5   1  19      265.08      283.78     15.03 o 
  -4   1  19     1682.49     1685.23     34.18 o 
  -3   1  19      768.99      698.78     22.20 o 
  -2   1  19     3125.32     2965.48     48.24 o 
  -1   1  19     6116.35     6119.43     87.02 o 
   0   1  19       80.00       96.50     11.48 o 
   1   1  19      134.88      145.17     12.52 o 
   2   1  19       39.96       33.19     10.71 o 
   3   1  19     2960.34     2973.87     80.56 o 
   4   1  19    11711.54    11702.53    174.11 o 
   5   1  19       87.26      100.06     24.89 o 
   6   1  19     1056.03     1095.07     35.23 o 
   7   1  19      369.82      349.94     30.81 o 
   8   1  19      147.36      115.25     16.90 o 
   9   1  19      869.75      864.09     32.43 o 
  10   1  19     2737.76     2737.18     56.77 o 
  11   1  19     1113.39     1102.44     45.68 o 
  12   1  19     1416.46     1458.53     73.43 o 
  13   1  19      490.48      441.10     50.82 o 
  14   1  19       51.85       57.93     56.40 o 
 -17   2  19        6.40      -36.99     28.72 o 
 -16   2  19        0.21      -15.71     24.55 o 
 -15   2  19        3.49       -9.03     21.00 o 
 -14   2  19       40.11       11.31     20.39 o 
 -13   2  19       20.08       22.17     19.39 o 
 -12   2  19      111.69      105.15     20.49 o 
 -11   2  19       80.07       91.20     20.51 o 
 -10   2  19     1692.53     1703.89     56.31 o 
  -9   2  19      115.34      102.28     26.26 o 
  -8   2  19        0.07       -2.31     15.13 o 
  -7   2  19        4.20        4.30     16.27 o 
  -6   2  19      350.20      305.52     25.15 o 
  -5   2  19     1680.09     1757.30     99.16 o 
  -4   2  19       78.15       89.69     14.68 o 
  -3   2  19      190.11      210.40     24.31 o 
  -2   2  19     1212.47     1121.83     41.70 o 
  -1   2  19      621.12      579.39     46.15 o 
   0   2  19       69.43       61.23     17.47 o 
   1   2  19       56.09       45.30     17.64 o 
   2   2  19      165.53      152.95     22.37 o 
   3   2  19        4.20       18.66     26.36 o 
   4   2  19     1126.97     1115.30     66.84 o 
   5   2  19     3403.92     3258.20    102.29 o 
   6   2  19       47.11       29.08     26.05 o 
   7   2  19       32.36       30.54     35.67 o 
   8   2  19      148.33      147.22     33.71 o 
   9   2  19      434.99      420.18     47.19 o 
  10   2  19      346.33      293.40     44.69 o 
  11   2  19        1.72       -8.95     30.13 o 
  12   2  19        3.05       -9.54     27.14 o 
  13   2  19       15.88       36.82     30.32 o 
 -15   3  19     1665.69     1867.53     73.60 o 
 -14   3  19      209.60      222.67     43.95 o 
 -13   3  19      444.75      432.38     38.39 o 
 -12   3  19        3.68        8.51     22.30 o 
 -11   3  19       79.57       66.13     35.72 o 
 -10   3  19     1481.65     1388.03     52.73 o 
  -9   3  19      506.28      506.41     35.25 o 
  -8   3  19     1978.22     1981.89     60.21 o 
  -7   3  19       11.65        7.32     16.98 o 
  -6   3  19      689.10      678.10     42.21 o 
  -5   3  19      342.65      347.57     27.60 o 
  -4   3  19     1349.88     1458.66     66.31 o 
  -3   3  19      710.38      653.40     65.33 o 
  -2   3  19     2006.43     2005.37     59.93 o 
  -1   3  19       21.27        3.54     17.51 o 
   0   3  19     2148.88     2097.86     62.40 o 
   1   3  19       18.69       31.08     30.24 o 
   2   3  19       11.53       41.23     20.69 o 
   3   3  19     1177.10     1065.28     58.12 o 
   4   3  19      574.14      549.72     45.57 o 
   5   3  19     2031.69     1987.62    111.20 o 
   6   3  19      529.86      478.46     46.99 o 
   7   3  19      257.84      333.98     43.09 o 
   8   3  19      241.88      252.56     56.38 o 
   9   3  19      239.68      214.19     42.09 o 
  10   3  19       89.24       85.85     38.18 o 
  11   3  19     2329.40     2383.65    102.50 o 
 -11   4  19       74.62       43.21     25.08 o 
 -10   4  19      164.91      176.45     27.96 o 
  -9   4  19      141.69      137.22     25.42 o 
  -8   4  19      271.60      290.96     29.46 o 
  -7   4  19      438.45      469.47     33.52 o 
  -6   4  19       60.79       22.11     27.13 o 
  -5   4  19      141.20      141.11     31.89 o 
  -4   4  19        2.07      -38.70     23.05 o 
  -3   4  19       34.28        2.16     23.52 o 
  -2   4  19      334.28      276.07     34.81 o 
  -1   4  19      178.95      237.17     28.94 o 
   0   4  19      233.43      213.71     28.64 o 
   1   4  19      148.25      131.75     25.92 o 
   2   4  19       41.58       43.62     23.82 o 
   3   4  19        0.33      -27.48     24.43 o 
   4   4  19       93.18      102.50     30.74 o 
   5   4  19      333.40      371.10     44.48 o 
   6   4  19      167.46      186.60     55.00 o 
   7   4  19      105.14      107.88     81.07 o 
 -18   0  20       45.60       74.82     38.58 o 
 -17   0  20     1110.69     1041.07     64.06 o 
 -16   0  20      303.67      373.64     50.21 o 
 -15   0  20      504.45      506.41     45.16 o 
 -14   0  20     1567.15     1568.95     66.73 o 
 -13   0  20     1068.27     1035.05     55.00 o 
 -12   0  20      189.09      174.01     28.24 o 
 -11   0  20     3896.75     3897.84    104.27 o 
 -10   0  20        4.07       12.48     15.22 o 
  -9   0  20      760.65      760.34     34.87 o 
  -8   0  20     6115.20     6072.24     99.14 o 
  -7   0  20       81.04       80.40     15.69 o 
  -6   0  20    22080.04    22195.15    306.24 o 
  -5   0  20       58.42       70.21     20.27 o 
  -4   0  20      878.15      945.42     28.67 o 
  -3   0  20     1898.24     1859.91     71.63 o 
  -2   0  20       44.41       56.01     10.91 o 
  -1   0  20     4080.15     3995.43     83.90 o 
   0   0  20     9963.90    10039.15    206.82 o 
   1   0  20      294.29      352.91     32.74 o 
   2   0  20      471.24      511.28     31.70 o 
   3   0  20      370.39      354.36     45.67 o 
   4   0  20     3564.51     3689.31     96.87 o 
   5   0  20     2688.56     2863.13     72.85 o 
   6   0  20     8607.56     8635.73    199.14 o 
   7   0  20     3033.18     3229.90    136.45 o 
   8   0  20      107.04      125.35     30.31 o 
   9   0  20     2191.36     2134.05     77.94 o 
  10   0  20      924.55      933.73    107.05 o 
  11   0  20     1609.28     1684.37     75.98 o 
  12   0  20     1120.03     1168.81    105.18 o 
  13   0  20      829.62      823.85     70.01 o 
  14   0  20      356.51      336.62     55.46 o 
 -18   1  20       30.42       20.01     25.04 o 
 -17   1  20       44.24       31.16     22.50 o 
 -16   1  20      773.89      721.63     36.19 o 
 -15   1  20      183.44      133.21     31.65 o 
 -14   1  20       14.77        7.34     18.22 o 
 -13   1  20       17.07       35.88     15.98 o 
 -12   1  20      932.55      942.27     38.22 o 
 -11   1  20      318.69      310.29     18.49 o 
 -10   1  20        0.47       -5.93     11.02 o 
  -9   1  20        2.58       -4.22     10.30 o 
  -8   1  20       34.05       20.30     10.47 o 
  -7   1  20      316.20      324.00     16.01 o 
  -6   1  20     4721.11     4932.40     90.71 o 
  -5   1  20     3186.56     3275.43     53.47 o 
  -4   1  20        6.95        6.21      8.83 o 
  -3   1  20       39.59       39.55      9.51 o 
  -2   1  20     1163.12     1140.39     29.97 o 
  -1   1  20     1341.38     1288.63     43.92 o 
   0   1  20      853.92      884.18     29.83 o 
   1   1  20      718.97      761.06     24.97 o 
   2   1  20       84.22       81.64     13.56 o 
   3   1  20      202.08      175.16     16.73 o 
   4   1  20        0.66        7.64     13.72 o 
   5   1  20      468.23      448.36     35.29 o 
   6   1  20      313.45      253.88     19.73 o 
   7   1  20      387.22      337.50     22.54 o 
   8   1  20      235.10      212.68     19.45 o 
   9   1  20      342.90      344.35     23.43 o 
  10   1  20     1100.08     1057.64     40.32 o 
  11   1  20      196.61      182.72     31.36 o 
  12   1  20       30.24        0.49     32.69 o 
  13   1  20      144.40      101.16     40.48 o 
 -16   2  20      115.72      126.89     56.59 o 
 -15   2  20       58.91       62.54     65.19 o 
 -14   2  20     1269.08     1257.05     48.49 o 
 -13   2  20      363.07      320.25     28.30 o 
 -12   2  20      762.67      749.82     36.89 o 
 -11   2  20       52.42        5.28     36.88 o 
 -10   2  20      114.02      145.08     27.82 o 
  -9   2  20     1064.06      934.50     42.89 o 
  -8   2  20      405.65      375.01     28.79 o 
  -7   2  20     1770.06     1788.66     54.49 o 
  -6   2  20     1771.72     1623.13     79.58 o 
  -5   2  20     2882.41     2825.37     65.92 o 
  -4   2  20      262.95      279.04     20.53 o 
  -3   2  20      304.11      328.64     22.22 o 
  -2   2  20     2204.62     2202.80     70.61 o 
  -1   2  20     3829.59     3798.38     86.71 o 
   0   2  20     3176.74     3039.81     74.93 o 
   1   2  20     3533.87     3522.11     83.75 o 
   2   2  20      191.74      192.73     23.89 o 
   3   2  20       72.28       46.05     22.38 o 
   4   2  20      204.78      174.68     30.28 o 
   5   2  20     1087.30     1064.41    115.43 o 
   6   2  20     2845.20     2836.93     96.92 o 
   7   2  20       95.96      173.40     58.18 o 
   8   2  20     2205.21     2147.32     88.38 o 
   9   2  20       36.81       55.19     32.25 o 
  10   2  20       34.90       29.25     33.35 o 
  11   2  20      181.55      179.44     35.43 o 
  12   2  20      427.56      463.48     60.57 o 
 -14   3  20       86.28       62.28     48.52 o 
 -13   3  20       84.61       64.00     25.89 o 
 -12   3  20        6.48      -35.23     20.54 o 
 -11   3  20       12.44       27.89     21.76 o 
 -10   3  20       90.72       83.62     23.12 o 
  -9   3  20       17.10       13.48     27.15 o 
  -8   3  20       84.55       79.95     21.61 o 
  -7   3  20      286.08      286.76     54.75 o 
  -6   3  20        8.22       26.50     18.31 o 
  -5   3  20       97.10      104.78     20.25 o 
  -4   3  20       70.00       73.10     21.12 o 
  -3   3  20       27.34       28.15     18.91 o 
  -2   3  20      147.84      157.62     24.61 o 
  -1   3  20       24.46       24.13     19.11 o 
   0   3  20      125.00      139.00     24.08 o 
   1   3  20      432.76      397.93     32.48 o 
   2   3  20      331.32      339.51     32.50 o 
   3   3  20        6.42       11.61     22.92 o 
   4   3  20        1.02      -13.11     62.69 o 
   5   3  20       33.84       47.69     27.10 o 
   6   3  20        2.14        7.37     27.12 o 
   7   3  20        2.94      -26.03     28.09 o 
   8   3  20       17.34      -13.22     30.33 o 
   9   3  20       26.47       67.54     39.06 o 
  10   3  20        3.05       29.19     35.10 o 
 -11   4  20       89.04      129.62     28.10 o 
 -10   4  20      466.49      450.75     36.69 o 
  -9   4  20       84.67       61.75     23.68 o 
  -8   4  20     1073.26     1063.33     47.49 o 
  -7   4  20      709.94      725.94     52.59 o 
  -6   4  20      115.39      156.20     33.66 o 
  -5   4  20      158.63      157.28     32.03 o 
  -4   4  20       81.52       72.64     29.04 o 
  -3   4  20        2.64      -33.57     25.43 o 
  -2   4  20      838.76      813.81     52.89 o 
  -1   4  20     1164.96     1261.57     54.10 o 
   0   4  20      272.40      304.40     32.53 o 
   1   4  20      307.83      301.01     54.38 o 
   2   4  20      504.83      531.38     40.51 o 
   3   4  20        2.23        0.02     25.69 o 
   4   4  20      343.82      350.26     41.79 o 
   5   4  20      214.51      219.44     59.75 o 
   6   4  20      515.03      491.78     71.88 o 
   7   4  20      861.93      857.50    117.77 o 
 -17   1  21      120.69      107.27     24.69 o 
 -16   1  21      750.60      678.51     37.99 o 
 -15   1  21       29.92       17.17     20.18 o 
 -14   1  21       51.83       48.83     16.89 o 
 -13   1  21     1439.60     1525.33     40.96 o 
 -12   1  21      349.86      353.47     21.79 o 
 -11   1  21      460.44      459.22     25.03 o 
 -10   1  21      885.32      886.41     27.54 o 
  -9   1  21      366.47      343.38     18.14 o 
  -8   1  21        2.50       -3.10     10.04 o 
  -7   1  21     7717.65     7687.90    107.29 o 
  -6   1  21      405.66      418.53     30.34 o 
  -5   1  21     3036.45     3076.01     52.09 o 
  -4   1  21     5358.53     5572.25     80.77 o 
  -3   1  21      577.08      630.52     32.36 o 
  -2   1  21     1183.65     1241.48     32.63 o 
  -1   1  21       84.66       83.19     11.94 o 
   0   1  21     2467.64     2470.07     45.73 o 
   1   1  21     5780.08     5879.55     86.67 o 
   2   1  21     8491.60     8325.09    152.82 o 
   3   1  21     1707.93     1758.19     43.32 o 
   4   1  21      342.05      381.75     21.84 o 
   5   1  21      632.02      606.82     30.08 o 
   6   1  21      617.63      635.82     37.48 o 
   7   1  21     3958.74     3928.56     76.06 o 
   8   1  21     3011.79     2949.35     58.85 o 
   9   1  21      704.98      651.50     39.02 o 
  10   1  21     1313.42     1395.69     45.48 o 
  11   1  21       78.18       98.27     23.66 o 
  12   1  21      230.21      157.55     39.84 o 
  13   1  21     1133.17     1107.30     71.15 o 
 -16   2  21      341.61      376.41     38.49 o 
 -15   2  21        1.83        0.73     24.49 o 
 -14   2  21       11.56      -14.24     20.13 o 
 -13   2  21       36.85       31.99     20.88 o 
 -12   2  21      349.94      348.22     27.88 o 
 -11   2  21      628.84      551.12     32.00 o 
 -10   2  21       18.11       -6.59     15.22 o 
  -9   2  21      277.33      257.34     26.60 o 
  -8   2  21      238.94      279.89     26.83 o 
  -7   2  21        4.59        4.13     15.86 o 
  -6   2  21      134.01      142.16     20.69 o 
  -5   2  21       32.24       38.21     13.75 o 
  -4   2  21      252.81      305.66     22.45 o 
  -3   2  21      181.46      209.45     19.55 o 
  -2   2  21      162.42      124.24     21.41 o 
  -1   2  21      665.91      603.33     35.09 o 
   0   2  21      715.70      700.18     37.94 o 
   1   2  21       62.19       50.03     19.31 o 
   2   2  21      289.92      252.64     27.39 o 
   3   2  21      354.61      341.11     37.45 o 
   4   2  21      455.25      477.78     66.66 o 
   5   2  21       12.06       22.51     24.38 o 
   6   2  21      223.91      166.72     32.90 o 
   7   2  21      144.76      136.13     48.91 o 
   8   2  21      483.23      524.31     95.46 o 
   9   2  21       32.89       22.69     30.10 o 
  10   2  21      155.17      182.55     41.85 o 
  11   2  21        1.99       11.06     26.54 o 
  12   2  21       56.96       41.53     30.10 o 
 -14   3  21      100.16      124.81     48.21 o 
 -13   3  21        4.42       17.84     23.84 o 
 -12   3  21     1086.90     1099.89     99.46 o 
 -11   3  21      435.93      412.68     35.85 o 
 -10   3  21       11.04       10.56     21.30 o 
  -9   3  21       36.74       30.47     20.47 o 
  -8   3  21       50.21       40.59     20.65 o 
  -7   3  21      131.07      102.54     22.21 o 
  -6   3  21     4702.83     4627.25    100.75 o 
  -5   3  21      186.71      167.15     23.64 o 
  -4   3  21      660.32      677.00     48.54 o 
  -3   3  21       13.22       14.78     19.94 o 
  -2   3  21      421.08      442.57     33.68 o 
  -1   3  21      887.22      969.36     46.78 o 
   0   3  21      323.03      351.23     31.58 o 
   1   3  21     3205.82     3242.08     84.39 o 
   2   3  21      166.25      135.02     33.43 o 
   3   3  21     1525.19     1482.81     67.74 o 
   4   3  21      288.63      299.19     38.51 o 
   5   3  21      429.25      443.59     46.60 o 
   6   3  21      119.80      125.48     52.19 o 
   7   3  21     1035.00     1100.54     69.73 o 
   8   3  21      762.94      736.41     61.04 o 
   9   3  21     1743.21     1678.29     84.66 o 
  10   3  21      100.09       36.33     37.04 o 
 -10   4  21       15.08        1.67     22.28 o 
  -9   4  21      216.09      239.96     50.16 o 
  -8   4  21      210.61      287.13     43.60 o 
  -7   4  21      177.42      193.05     36.81 o 
  -6   4  21       30.46       24.87     64.19 o 
  -5   4  21        4.79       12.62     26.16 o 
  -4   4  21       12.55       37.27     27.46 o 
  -3   4  21      113.58       81.08     45.09 o 
  -2   4  21      109.42       85.51     38.63 o 
  -1   4  21      235.10      231.12     29.91 o 
   0   4  21       13.23       31.46     22.90 o 
   1   4  21      446.34      408.51     36.80 o 
   2   4  21       14.36       -3.15     23.80 o 
   3   4  21      115.10      143.59     40.88 o 
   4   4  21      440.87      428.23     46.19 o 
   5   4  21        4.72       32.97     30.83 o 
   6   4  21       61.14       39.42     50.65 o 
 -18   0  22      106.64      109.19     54.10 o 
 -17   0  22     3180.52     3581.42    138.02 o 
 -16   0  22       56.00       38.65     45.78 o 
 -15   0  22      280.09      177.42     90.44 o 
 -14   0  22      250.40      243.09     35.46 o 
 -13   0  22     1777.97     1618.60     79.72 o 
 -12   0  22     3084.60     3111.03    185.24 o 
 -11   0  22      559.91      562.53     74.21 o 
 -10   0  22     2177.95     2280.25     73.39 o 
  -9   0  22      319.56      304.57     24.06 o 
  -8   0  22     1593.58     1503.67     46.07 o 
  -7   0  22       99.52      121.78     15.49 o 
  -6   0  22      165.83      158.46     15.92 o 
  -5   0  22     1142.83     1148.97     33.34 o 
  -4   0  22     1258.12     1302.51     34.80 o 
  -3   0  22      762.46      645.29     33.12 o 
  -2   0  22     8701.92     8657.00    150.02 o 
  -1   0  22      133.32      127.69     16.20 o 
   0   0  22      373.76      384.88     32.41 o 
   1   0  22     1223.18     1338.75     51.09 o 
   2   0  22      571.82      564.12     35.27 o 
   3   0  22    29277.27    28664.76    552.16 o 
   4   0  22     1777.24     1717.43     83.30 o 
   5   0  22     1548.93     1560.04     81.41 o 
   6   0  22     1056.57     1043.24    151.76 o 
   7   0  22       73.95       68.74     38.03 o 
   8   0  22     2716.23     2745.76     91.36 o 
   9   0  22     3763.43     3765.42    111.98 o 
  10   0  22      776.24      782.11     90.19 o 
  11   0  22      308.31      330.09     78.15 o 
  12   0  22      175.13      243.04     39.74 o 
  13   0  22      393.65      392.11     55.81 o 
 -17   1  22        0.57      -25.05     22.31 o 
 -16   1  22      175.68      184.65     35.91 o 
 -15   1  22       44.01       34.64     20.92 o 
 -14   1  22      175.35      173.75     20.20 o 
 -13   1  22      229.91      226.62     21.51 o 
 -12   1  22      412.50      401.94     24.21 o 
 -11   1  22     1022.12      981.14     30.04 o 
 -10   1  22       42.20       34.90     12.44 o 
  -9   1  22       11.28        3.71     11.11 o 
  -8   1  22      329.29      315.48     21.39 o 
  -7   1  22       52.43       64.97     12.83 o 
  -6   1  22      757.02      754.08     50.90 o 
  -5   1  22      503.86      499.16     20.75 o 
  -4   1  22       22.44       -3.30      9.60 o 
  -3   1  22     2689.31     2700.19     47.71 o 
  -2   1  22      349.77      337.93     19.00 o 
  -1   1  22        2.41        8.78     10.54 o 
   0   1  22       28.78       43.16     11.62 o 
   1   1  22        0.69      -12.62     32.15 o 
   2   1  22       65.18      101.51     18.16 o 
   3   1  22      873.86      887.67     39.58 o 
   4   1  22      963.27      908.66     43.72 o 
   5   1  22       41.50       26.22     14.35 o 
   6   1  22       32.67       14.57     21.97 o 
   7   1  22       40.93       29.58     17.00 o 
   8   1  22      143.47      188.10     20.12 o 
   9   1  22      470.36      425.10     28.05 o 
  10   1  22       92.96       67.49     21.73 o 
  11   1  22      197.82      142.61     38.67 o 
  12   1  22       90.38       67.09     36.99 o 
  13   1  22       30.41        2.73     55.43 o 
 -16   2  22      811.33      855.08     78.18 o 
 -15   2  22       83.84       84.89     35.33 o 
 -14   2  22      275.86      287.23     36.53 o 
 -13   2  22       61.71       44.15     25.19 o 
 -12   2  22      167.48      166.44     23.59 o 
 -11   2  22     2069.70     2143.54     77.49 o 
 -10   2  22      213.29      215.67     23.35 o 
  -9   2  22     2854.93     2936.62    121.78 o 
  -8   2  22      237.30      256.47     27.34 o 
  -7   2  22      488.02      454.47     32.05 o 
  -6   2  22        4.37       11.19     15.94 o 
  -5   2  22     2163.59     2111.23     58.45 o 
  -4   2  22      602.12      596.16     32.27 o 
  -3   2  22     3417.36     3330.04     68.45 o 
  -2   2  22      517.89      512.43     33.59 o 
  -1   2  22       80.65       64.30     19.88 o 
   0   2  22     1183.80     1101.41     45.34 o 
   1   2  22      117.54      120.08     22.87 o 
   2   2  22     2475.85     2421.11     84.27 o 
   3   2  22      466.00      494.04     43.97 o 
   4   2  22     3003.81     3046.56    141.10 o 
   5   2  22       92.91      102.29     29.94 o 
   6   2  22      173.05      230.94     37.33 o 
   7   2  22      694.79      680.50    130.27 o 
   8   2  22     1060.29      981.59     67.62 o 
   9   2  22     1540.63     1451.11     80.00 o 
  10   2  22     1396.23     1353.82     61.88 o 
  11   2  22      814.64      857.51     52.97 o 
  12   2  22      115.05       48.14     30.71 o 
 -14   3  22        0.59      -11.04     25.27 o 
 -13   3  22       88.63       40.80     26.50 o 
 -12   3  22       45.09       30.41     23.90 o 
 -11   3  22       22.47       -9.58     33.46 o 
 -10   3  22      233.57      198.80     31.30 o 
  -9   3  22      639.65      710.59     42.45 o 
  -8   3  22        3.89      -12.26     21.79 o 
  -7   3  22       26.89       26.85     22.90 o 
  -6   3  22       14.30       14.83     17.95 o 
  -5   3  22      199.28      197.66     24.90 o 
  -4   3  22      785.40      819.80     53.20 o 
  -3   3  22       37.96        9.68     23.87 o 
  -2   3  22       63.66       68.57     24.25 o 
  -1   3  22       92.56       94.81     23.30 o 
   0   3  22       54.36       27.98     29.62 o 
   1   3  22       80.54       73.97     23.16 o 
   2   3  22        9.89      -18.79     20.58 o 
   3   3  22       27.93       25.87     26.27 o 
   4   3  22        1.01       15.91     31.32 o 
   5   3  22       50.13       51.65     30.50 o 
   6   3  22      157.63      169.89     37.13 o 
   7   3  22        0.93        0.05     37.82 o 
   8   3  22       59.71       61.89     34.94 o 
   9   3  22       38.73       70.80     37.06 o 
 -10   4  22      895.17      868.49     76.06 o 
  -9   4  22      373.87      293.16     31.88 o 
  -8   4  22        4.50       -2.81     20.68 o 
  -7   4  22       16.19       -1.68     24.10 o 
  -6   4  22       61.02       49.05     30.77 o 
  -5   4  22      448.58      407.23     43.73 o 
  -4   4  22     1120.05     1196.49     64.83 o 
  -3   4  22      146.54      188.81     97.94 o 
  -2   4  22      149.13      202.15     48.06 o 
  -1   4  22      271.12      211.44     32.72 o 
   0   4  22        4.14        2.06     22.64 o 
   1   4  22      360.03      421.92     37.79 o 
   2   4  22      349.53      420.53     45.02 o 
   3   4  22      493.27      631.26     53.91 o 
   4   4  22      311.15      369.98     44.99 o 
   5   4  22      348.18      345.08     45.86 o 
 -17   1  23      178.28      156.62     30.91 o 
 -16   1  23      254.18      290.32     28.01 o 
 -15   1  23     1460.33     1496.47     48.05 o 
 -14   1  23      557.53      542.95     27.96 o 
 -13   1  23       89.51       76.15     17.15 o 
 -12   1  23      326.65      261.95     28.07 o 
 -11   1  23        2.07       -8.53     12.46 o 
 -10   1  23      560.87      590.97     28.12 o 
  -9   1  23     2268.85     2220.43     63.36 o 
  -8   1  23     1067.69     1113.72     32.43 o 
  -7   1  23     8365.18     8454.69    117.66 o 
  -6   1  23       45.42        1.02     11.51 o 
  -5   1  23       22.21       18.42     11.13 o 
  -4   1  23     2281.89     2143.80     42.20 o 
  -3   1  23      435.24      526.72     54.80 o 
  -2   1  23     2501.48     2565.36     68.70 o 
  -1   1  23     3960.10     3875.29     64.36 o 
   0   1  23     1533.00     1610.82     67.76 o 
   1   1  23        2.56       -2.51     12.10 o 
   2   1  23     1796.54     1736.17     43.71 o 
   3   1  23      897.57      917.40     34.11 o 
   4   1  23     2252.01     2224.35     51.43 o 
   5   1  23     3384.24     3437.57     68.67 o 
   6   1  23     1247.86     1241.70     40.20 o 
   7   1  23       30.36       34.88     17.10 o 
   8   1  23      241.08      273.24     22.19 o 
   9   1  23      842.52      847.92     38.05 o 
  10   1  23     1287.33     1316.90     45.41 o 
  11   1  23     1249.72     1139.84     69.43 o 
  12   1  23      390.88      356.83     46.99 o 
 -16   2  23       47.01       48.18     31.05 o 
 -15   2  23      112.47       98.94     28.97 o 
 -14   2  23       56.05       56.97     23.18 o 
 -13   2  23      690.47      724.04     71.75 o 
 -12   2  23      147.02      149.38     22.92 o 
 -11   2  23       17.78       29.59     18.53 o 
 -10   2  23      577.88      551.41     31.64 o 
  -9   2  23      839.17      870.21     44.88 o 
  -8   2  23      308.51      290.47     28.71 o 
  -7   2  23      232.41      296.16     33.49 o 
  -6   2  23       67.04       66.15     19.01 o 
  -5   2  23      480.47      460.77     27.48 o 
  -4   2  23       10.47        9.81     14.26 o 
  -3   2  23      294.57      305.09     28.15 o 
  -2   2  23      500.69      497.48     36.36 o 
  -1   2  23       56.83       69.65     26.21 o 
   0   2  23        0.75       67.20     20.72 o 
   1   2  23        0.37      -25.70     18.22 o 
   2   2  23      395.89      457.50     42.33 o 
   3   2  23      538.77      579.06     47.76 o 
   4   2  23       25.52       -9.91     24.01 o 
   5   2  23        0.16       11.28     25.87 o 
   6   2  23        0.23      -25.60     25.46 o 
   7   2  23        0.07       13.98     29.43 o 
   8   2  23       88.19       80.10     55.54 o 
   9   2  23      420.59      309.91     46.88 o 
  10   2  23       11.05       42.09     45.83 o 
  11   2  23      140.52      126.17     33.50 o 
 -14   3  23      627.62      661.50     47.55 o 
 -13   3  23       67.77       94.66     28.50 o 
 -12   3  23      647.29      680.01     46.97 o 
 -11   3  23      157.46      134.64     27.74 o 
 -10   3  23      405.14      400.91     36.67 o 
  -9   3  23      212.55      219.91     29.05 o 
  -8   3  23     1981.82     1951.21     65.66 o 
  -7   3  23        8.25       -8.54     18.71 o 
  -6   3  23      290.85      282.72     28.86 o 
  -5   3  23        2.74       20.50     19.06 o 
  -4   3  23      354.14      378.05     40.20 o 
  -3   3  23     2686.44     2649.65     74.84 o 
  -2   3  23      677.11      652.14     43.08 o 
  -1   3  23      780.03      835.20     54.36 o 
   0   3  23     1246.70     1191.92     52.05 o 
   1   3  23      229.08      160.49     28.11 o 
   2   3  23      107.30      103.79     41.60 o 
   3   3  23     2188.09     2209.79     85.79 o 
   4   3  23      365.15      408.11     45.21 o 
   5   3  23     1574.72     1577.20     77.22 o 
   6   3  23       43.90      111.88     34.68 o 
   7   3  23      739.88      699.14     60.96 o 
   8   3  23      692.72      645.52     59.15 o 
   9   3  23      143.91      109.60     39.89 o 
  -9   4  23      240.53      261.68     31.38 o 
  -8   4  23        3.27        8.54     22.27 o 
  -7   4  23        2.35      -18.29     37.11 o 
  -6   4  23        0.01      -36.48     27.23 o 
  -5   4  23       82.11      102.86     32.59 o 
  -4   4  23       19.58       29.07     36.78 o 
  -3   4  23      307.01      292.00     39.23 o 
  -2   4  23      322.33      370.91     44.63 o 
  -1   4  23       12.23       33.61     24.74 o 
   0   4  23       67.87       28.64     26.22 o 
   1   4  23      140.26      186.32     31.42 o 
   2   4  23      297.02      302.38     48.77 o 
   3   4  23       99.71       69.16     36.67 o 
   4   4  23       48.52       63.32     33.05 o 
   5   4  23        2.11       51.37     33.11 o 
 -17   0  24      652.43      588.64     69.02 o 
 -16   0  24      285.48      298.51     43.36 o 
 -15   0  24       11.17       34.99     30.56 o 
 -14   0  24     2873.92     2883.21     94.65 o 
 -13   0  24       17.56       40.86     27.81 o 
 -12   0  24      843.13      860.26     70.24 o 
 -11   0  24       11.85       24.82     24.20 o 
 -10   0  24       65.15       58.71     24.10 o 
  -9   0  24        7.01       30.11     21.45 o 
  -8   0  24    14224.07    13930.73    267.41 o 
  -7   0  24      375.35      376.46     25.60 o 
  -6   0  24     2305.23     2298.79     81.60 o 
  -5   0  24     2834.29     2841.20     57.40 o 
  -4   0  24     1426.51     1454.23     67.45 o 
  -3   0  24     4982.27     4961.08     84.34 o 
  -2   0  24      146.26      114.05     16.76 o 
  -1   0  24     7782.19     7684.97    168.39 o 
   0   0  24     1214.54     1217.56     51.31 o 
   1   0  24     7033.50     7152.29    160.29 o 
   2   0  24     2153.75     2228.41     95.29 o 
   3   0  24      335.49      270.90     37.34 o 
   4   0  24      946.04      888.65     63.76 o 
   5   0  24     1979.79     2034.27     76.14 o 
   6   0  24     3783.55     3751.05    121.05 o 
   7   0  24     3436.22     3294.07    103.50 o 
   8   0  24       20.82      -23.78     25.46 o 
   9   0  24      954.74     1044.31     60.68 o 
  10   0  24       10.32       11.63     31.22 o 
  11   0  24      211.99      189.20     40.00 o 
  12   0  24     4665.11     5222.52    220.78 o 
 -17   1  24        0.12      -12.19     26.68 o 
 -16   1  24       26.53       57.16     26.13 o 
 -15   1  24        2.10       -8.52     23.80 o 
 -14   1  24        7.44      -40.46     22.99 o 
 -13   1  24      299.32      291.69     25.37 o 
 -12   1  24        2.82      -23.91     16.38 o 
 -11   1  24       71.40       80.84     17.66 o 
 -10   1  24      225.03      250.99     19.87 o 
  -9   1  24      669.87      637.35     26.15 o 
  -8   1  24     1152.91     1190.24     33.82 o 
  -7   1  24     1817.39     1915.42     59.85 o 
  -6   1  24       32.75       32.14     12.36 o 
  -5   1  24      287.15      310.65     30.96 o 
  -4   1  24     1295.71     1331.25     33.47 o 
  -3   1  24       23.67       17.36     10.98 o 
  -2   1  24       85.28       98.48     14.47 o 
  -1   1  24      162.55      200.89     19.03 o 
   0   1  24      123.78      106.79     16.13 o 
   1   1  24      995.90     1010.52     46.98 o 
   2   1  24      521.65      518.80     26.22 o 
   3   1  24       59.31       39.70     19.82 o 
   4   1  24      350.75      340.21     22.97 o 
   5   1  24       66.44       66.51     16.97 o 
   6   1  24      771.54      785.14     33.74 o 
   7   1  24      960.97      985.16     38.28 o 
   8   1  24      229.38      218.10     24.17 o 
   9   1  24       45.81       48.49     34.41 o 
  10   1  24        6.05       -6.75     22.06 o 
  11   1  24       76.68       57.27     36.74 o 
  12   1  24       33.06       28.82     36.88 o 
 -16   2  24        7.73      -25.57     40.32 o 
 -15   2  24      228.39      295.21     46.51 o 
 -14   2  24       15.67        7.69     24.40 o 
 -13   2  24     1271.64     1320.12     50.45 o 
 -12   2  24      509.89      416.15     31.24 o 
 -11   2  24       38.74       29.28     25.47 o 
 -10   2  24       85.11       64.47     19.72 o 
  -9   2  24      248.73      271.23     24.54 o 
  -8   2  24      709.89      723.97     41.10 o 
  -7   2  24     3378.79     3337.04     82.35 o 
  -6   2  24      818.60      858.27     42.91 o 
  -5   2  24      901.29      868.71     56.57 o 
  -4   2  24       85.89       77.28     17.48 o 
  -3   2  24       11.14       18.21     18.92 o 
  -2   2  24     3129.01     3097.03     79.91 o 
  -1   2  24      110.00      130.77     23.71 o 
   0   2  24     5263.05     4971.10    110.31 o 
   1   2  24      703.94      800.61     44.36 o 
   2   2  24     1820.32     1736.27     74.18 o 
   3   2  24       19.04        7.59     24.94 o 
   4   2  24     1891.77     1819.59    193.10 o 
   5   2  24      566.20      660.19     61.47 o 
   6   2  24     2240.23     2195.26     89.90 o 
   7   2  24      993.49      939.34     66.70 o 
   8   2  24      851.34      953.27     70.48 o 
   9   2  24        0.55       -1.90     33.29 o 
  10   2  24       44.21       60.02     29.48 o 
  11   2  24      857.68      865.97     94.42 o 
 -13   3  24        5.12      -19.10     24.05 o 
 -12   3  24      113.22       96.72     28.03 o 
 -11   3  24        3.15        2.14     23.09 o 
 -10   3  24      532.23      503.34     39.58 o 
  -9   3  24        0.11      -12.90     20.65 o 
  -8   3  24        7.06        4.54     20.43 o 
  -7   3  24      213.91      208.27     27.53 o 
  -6   3  24       19.67       48.50     21.00 o 
  -5   3  24       66.51       29.52     26.31 o 
  -4   3  24        0.98        7.99     25.53 o 
  -3   3  24       15.16        3.72     20.61 o 
  -2   3  24       93.83       93.20     26.02 o 
  -1   3  24       55.11       55.00     23.64 o 
   0   3  24      421.59      428.48     37.20 o 
   1   3  24       50.82       68.71     25.58 o 
   2   3  24       43.51       62.16     29.48 o 
   3   3  24       53.13      117.88     32.18 o 
   4   3  24        0.51      -12.98     28.45 o 
   5   3  24      573.27      538.64     52.61 o 
   6   3  24      362.55      405.71     48.16 o 
   7   3  24        5.66      -46.86     30.54 o 
   8   3  24      177.36      212.16     43.55 o 
  -9   4  24       50.96        6.02     29.33 o 
  -8   4  24       38.04       30.31     23.70 o 
  -7   4  24      501.59      487.20     49.53 o 
  -6   4  24      410.00      392.86     45.58 o 
  -5   4  24       79.44      103.64     63.54 o 
  -4   4  24       13.40      -28.79     27.29 o 
  -3   4  24        5.31       27.93     28.26 o 
  -2   4  24      316.91      242.84     38.21 o 
  -1   4  24     1145.59     1152.59     55.88 o 
   0   4  24      128.44      147.84     31.12 o 
   1   4  24       46.92       43.25     27.08 o 
   2   4  24      337.92      329.48     75.47 o 
   3   4  24       12.83       41.17     32.09 o 
   4   4  24      282.50      331.27     46.09 o 
 -17   1  25      151.38      132.53     41.31 o 
 -16   1  25       71.88       70.62     27.49 o 
 -15   1  25        8.88       -6.09     24.97 o 
 -14   1  25       23.77        6.05     24.00 o 
 -13   1  25      552.36      485.17     29.89 o 
 -12   1  25      515.96      510.30     34.62 o 
 -11   1  25      389.51      391.40     26.24 o 
 -10   1  25      487.31      525.99     25.28 o 
  -9   1  25      109.17       81.54     18.09 o 
  -8   1  25       44.01       49.66     14.32 o 
  -7   1  25      123.54      139.61     17.44 o 
  -6   1  25     1287.64     1345.88     42.30 o 
  -5   1  25      534.39      532.31     23.09 o 
  -4   1  25      630.83      602.68     25.68 o 
  -3   1  25     1843.24     1863.62     44.54 o 
  -2   1  25       45.77       42.26     13.48 o 
  -1   1  25     2201.22     2154.33     44.71 o 
   0   1  25     1223.16     1309.70     35.17 o 
   1   1  25     1459.04     1665.37     44.68 o 
   2   1  25     5462.38     5639.21     97.73 o 
   3   1  25       51.66       64.85     16.23 o 
   4   1  25      106.23      122.79     18.37 o 
   5   1  25      817.33      823.87     34.57 o 
   6   1  25      301.94      274.46     23.46 o 
   7   1  25     2503.43     2545.87     68.25 o 
   8   1  25     3304.97     3227.06     71.96 o 
   9   1  25     1135.29     1101.04     43.32 o 
  10   1  25       21.86       21.87     29.79 o 
  11   1  25       32.98       21.29     34.50 o 
 -15   2  25      240.91      138.79     31.18 o 
 -14   2  25      439.29      488.33     40.51 o 
 -13   2  25       42.93        5.17     28.06 o 
 -12   2  25      115.00       92.38     22.25 o 
 -11   2  25      216.24      247.25     25.93 o 
 -10   2  25      479.15      490.06     31.33 o 
  -9   2  25       19.89       10.34     17.42 o 
  -8   2  25      657.73      641.73     42.93 o 
  -7   2  25       62.28       87.26     21.98 o 
  -6   2  25      599.43      553.72     35.64 o 
  -5   2  25        6.95      -14.23     15.16 o 
  -4   2  25     1254.75     1203.34     42.34 o 
  -3   2  25      429.86      421.29     33.78 o 
  -2   2  25        2.85      -14.67     18.66 o 
  -1   2  25      120.37       58.97     21.82 o 
   0   2  25     1140.36     1049.50     74.65 o 
   1   2  25      400.41      426.46     40.34 o 
   2   2  25        0.63      -31.81     23.62 o 
   3   2  25       21.36       39.43     27.14 o 
   4   2  25      139.79      159.76     34.59 o 
   5   2  25      252.31      258.70     39.41 o 
   6   2  25        6.75       -6.37     27.08 o 
   7   2  25      218.09      157.60     38.61 o 
   8   2  25       63.77       40.07     38.76 o 
   9   2  25        9.57       46.71     36.08 o 
  10   2  25       85.71       91.48     32.31 o 
 -13   3  25       89.28       11.41     26.57 o 
 -12   3  25      112.91      143.75     30.15 o 
 -11   3  25      295.54      269.13     33.61 o 
 -10   3  25     1893.24     1947.78     67.29 o 
  -9   3  25      242.23      299.32     33.22 o 
  -8   3  25       11.01       -7.71     21.10 o 
  -7   3  25       73.74       79.19     28.83 o 
  -6   3  25      939.87      978.07     48.69 o 
  -5   3  25     1399.93     1520.18    134.64 o 
  -4   3  25      433.97      453.65    102.00 o 
  -3   3  25        5.24       19.03     22.70 o 
  -2   3  25      117.25      118.11     26.07 o 
  -1   3  25      712.50      641.09     43.20 o 
   0   3  25     1157.40     1189.64     54.60 o 
   1   3  25     1834.17     1883.41     65.85 o 
   2   3  25       17.24       46.61     29.35 o 
   3   3  25      423.30      477.43     48.21 o 
   4   3  25      107.65       68.95     56.48 o 
   5   3  25       54.76       36.05     73.40 o 
   6   3  25     1598.38     1528.11     82.73 o 
   7   3  25      171.86      210.21     43.51 o 
   8   3  25      833.97      797.92     66.54 o 
  -8   4  25       82.63       72.46     25.61 o 
  -7   4  25       98.40       82.29     34.77 o 
  -6   4  25        6.83      -14.36     29.19 o 
  -5   4  25      521.61      492.82     49.66 o 
  -4   4  25       79.13       35.23     29.46 o 
  -3   4  25       36.74       39.59     30.58 o 
  -2   4  25      280.17      297.58     41.06 o 
  -1   4  25       37.17       67.77     30.93 o 
   0   4  25      275.04      240.91     34.07 o 
   1   4  25       83.74       65.85     31.27 o 
   2   4  25       15.32        7.20     46.18 o 
   3   4  25        5.13       17.31     45.12 o 
 -17   0  26       29.49       -2.67     46.64 o 
 -16   0  26     1050.67      959.80     79.61 o 
 -15   0  26       39.85      -15.65     42.16 o 
 -14   0  26       18.33      -33.75     41.96 o 
 -13   0  26      385.37      284.43     48.66 o 
 -12   0  26      115.64      131.33     40.34 o 
 -11   0  26     1119.96     1070.85     73.11 o 
 -10   0  26       58.98       77.24     32.88 o 
  -9   0  26     2190.26     2085.26     94.71 o 
  -8   0  26     6612.85     6452.40    207.09 o 
  -7   0  26      164.07      208.35     35.71 o 
  -6   0  26        4.37        9.01     18.63 o 
  -5   0  26     9563.34     9265.84    258.19 o 
  -4   0  26      344.32      361.58     25.17 o 
  -3   0  26     1566.64     1716.79     56.85 o 
  -2   0  26     1170.55     1112.95     45.89 o 
  -1   0  26      814.22      824.87     58.89 o 
   0   0  26       98.66      109.72     29.86 o 
   1   0  26     4281.57     4229.03    149.32 o 
   2   0  26      299.77      276.32     38.51 o 
   3   0  26     1307.56     1270.97     74.83 o 
   4   0  26     2014.86     2128.59     99.28 o 
   5   0  26     1046.21      935.16     56.78 o 
   6   0  26      383.66      415.28     41.72 o 
   7   0  26       89.49       98.74     31.79 o 
   8   0  26     1745.12     1723.16     75.42 o 
   9   0  26      564.24      443.39     45.82 o 
  10   0  26     2217.83     1974.75     87.35 o 
  11   0  26      152.65      127.06     40.08 o 
 -16   1  26       70.03       41.02     26.94 o 
 -15   1  26      233.50      214.03     30.16 o 
 -14   1  26     1114.18     1168.84     50.43 o 
 -13   1  26      313.17      321.10     40.91 o 
 -12   1  26      205.72      226.36     23.43 o 
 -11   1  26     2388.47     2350.85     56.83 o 
 -10   1  26     1174.93     1232.32     60.92 o 
  -9   1  26      386.79      358.78     21.95 o 
  -8   1  26       96.63      115.49     16.06 o 
  -7   1  26        1.31      -11.36     12.41 o 
  -6   1  26      516.99      504.04     23.00 o 
  -5   1  26        0.42        2.12     12.12 o 
  -4   1  26      382.13      373.87     20.43 o 
  -3   1  26       40.14       46.31     14.52 o 
  -2   1  26        4.43       15.72     13.70 o 
  -1   1  26       58.97       28.72     24.03 o 
   0   1  26      260.52      282.56     19.37 o 
   1   1  26     3286.54     3244.22     66.03 o 
   2   1  26     4267.43     4407.69     82.31 o 
   3   1  26      266.64      297.12     24.10 o 
   4   1  26      589.24      551.40     28.78 o 
   5   1  26      378.35      389.16     25.72 o 
   6   1  26       15.98       16.77     30.30 o 
   7   1  26        1.67      -14.92     19.54 o 
   8   1  26       20.36        7.89     20.84 o 
   9   1  26      252.09      195.35     25.20 o 
  10   1  26      239.96      227.25     45.02 o 
  11   1  26      114.27       70.75     40.01 o 
 -15   2  26      767.84      790.75     50.79 o 
 -14   2  26      192.27      225.34     32.70 o 
 -13   2  26      402.15      406.58     32.65 o 
 -12   2  26       44.19       67.99     21.99 o 
 -11   2  26      858.38      928.96     67.13 o 
 -10   2  26      476.35      515.22     32.60 o 
  -9   2  26      604.89      646.04     34.96 o 
  -8   2  26      637.30      642.40     40.67 o 
  -7   2  26        3.20       10.22     28.34 o 
  -6   2  26      397.47      460.23     34.82 o 
  -5   2  26       82.62       76.57     18.77 o 
  -4   2  26     2660.72     2521.01     63.34 o 
  -3   2  26      702.05      774.95     43.91 o 
  -2   2  26      375.64      350.22     37.27 o 
  -1   2  26      775.64      746.16     43.27 o 
   0   2  26       64.44       55.90     22.99 o 
   1   2  26      885.02      848.80     46.87 o 
   2   2  26      771.66      678.17     53.13 o 
   3   2  26     1616.77     1581.77     73.14 o 
   4   2  26     1477.67     1470.27     85.02 o 
   5   2  26       84.33       74.56     50.14 o 
   6   2  26        8.17       38.74     32.31 o 
   7   2  26      802.37      769.28    140.26 o 
   8   2  26      175.23      140.09     38.80 o 
   9   2  26     1745.68     1737.74     69.13 o 
  10   2  26      271.17      228.70     36.65 o 
 -13   3  26      165.48      173.81     34.07 o 
 -12   3  26      252.83      241.10     35.09 o 
 -11   3  26        1.45      -13.91     23.96 o 
 -10   3  26        0.23       23.82     24.09 o 
  -9   3  26        3.34       10.35     22.88 o 
  -8   3  26       76.20       69.87     25.09 o 
  -7   3  26        1.85       39.39     22.83 o 
  -6   3  26      627.10      639.19     41.48 o 
  -5   3  26       35.49       33.08     32.21 o 
  -4   3  26       13.63       14.46     27.51 o 
  -3   3  26       13.44       16.07     22.64 o 
  -2   3  26       19.60      -11.09     33.71 o 
  -1   3  26      223.97      196.47     30.64 o 
   0   3  26       11.41      -28.16     22.95 o 
   1   3  26      101.55       93.58     34.56 o 
   2   3  26       21.93       15.80     28.94 o 
   3   3  26      165.71       55.36     31.08 o 
   4   3  26       52.34      112.57     35.24 o 
   5   3  26        5.89      -48.73     30.09 o 
   6   3  26       33.55       43.30     33.61 o 
   7   3  26        7.91       60.10     36.90 o 
  -8   4  26       91.02      117.03     27.26 o 
  -7   4  26      175.65      154.40     50.99 o 
  -6   4  26        8.22      -27.09     29.43 o 
  -5   4  26      124.25      119.94     35.95 o 
  -4   4  26      779.28      689.04     55.98 o 
  -3   4  26      146.64      172.53     53.80 o 
  -2   4  26       29.41      -22.20     29.18 o 
  -1   4  26        3.30        0.41     29.69 o 
   0   4  26      114.03      138.10     33.32 o 
   1   4  26      148.40      194.21     34.87 o 
   2   4  26      853.91      805.42     62.40 o 
 -16   1  27      191.00      174.74     31.07 o 
 -15   1  27      637.64      579.91     39.16 o 
 -14   1  27       18.34       10.03     32.59 o 
 -13   1  27      444.22      381.62     33.23 o 
 -12   1  27       31.99       47.65     18.98 o 
 -11   1  27       16.97       24.39     17.40 o 
 -10   1  27     1116.58     1195.51     40.98 o 
  -9   1  27     4043.47     4213.55     72.45 o 
  -8   1  27      350.50      341.85     24.03 o 
  -7   1  27      232.74      203.97     18.14 o 
  -6   1  27      575.36      567.73     24.99 o 
  -5   1  27       29.24       -9.08     12.11 o 
  -4   1  27     1248.06     1258.34     34.36 o 
  -3   1  27     1719.10     1668.17     46.18 o 
  -2   1  27     3038.80     3039.63     60.96 o 
  -1   1  27     2063.66     2056.94     47.44 o 
   0   1  27      810.84      884.64     37.69 o 
   1   1  27      744.37      716.12     39.97 o 
   2   1  27      336.01      367.45     35.90 o 
   3   1  27     1931.34     1979.35     50.83 o 
   4   1  27     1449.77     1400.67     43.69 o 
   5   1  27     2417.41     2424.16     66.97 o 
   6   1  27     1588.56     1615.68     54.30 o 
   7   1  27        4.70       -7.58     20.78 o 
   8   1  27       48.54        6.46     21.84 o 
   9   1  27       13.81       42.70     30.28 o 
  10   1  27      576.08      614.45     48.85 o 
  11   1  27     1690.40     1633.17     83.74 o 
 -15   2  27        0.04      -14.26     32.24 o 
 -14   2  27      174.63      193.19     31.61 o 
 -13   2  27        6.44        1.08     24.35 o 
 -12   2  27        0.34      -32.09     19.57 o 
 -11   2  27       43.56       43.46     21.41 o 
 -10   2  27      420.55      507.78     39.77 o 
  -9   2  27     1367.70     1375.27     55.40 o 
  -8   2  27      271.15      242.46     29.90 o 
  -7   2  27       50.93       29.32     23.93 o 
  -6   2  27      869.98      906.01     46.54 o 
  -5   2  27     1015.93     1024.71     41.86 o 
  -4   2  27       26.94       39.65     21.27 o 
  -3   2  27       35.43      -12.34     20.13 o 
  -2   2  27       15.75       27.37     21.45 o 
  -1   2  27      627.84      659.82     42.01 o 
   0   2  27      157.97      119.45     26.75 o 
   1   2  27     1684.11     1676.30     75.95 o 
   2   2  27        2.44       20.17     27.03 o 
   3   2  27       45.08       64.23     30.45 o 
   4   2  27        0.28       -8.02     27.61 o 
   5   2  27      110.37      119.51     35.65 o 
   6   2  27     1002.69      982.63    170.03 o 
   7   2  27        1.87       20.29     33.42 o 
   8   2  27        0.10      -20.99     32.80 o 
   9   2  27      133.20      150.10     33.76 o 
 -12   3  27      135.02      126.35     40.79 o 
 -11   3  27     1019.96     1122.67     56.89 o 
 -10   3  27       31.23       38.18     24.91 o 
  -9   3  27      326.52      321.60     35.21 o 
  -8   3  27      351.14      428.16     36.99 o 
  -7   3  27      863.37      924.07     49.49 o 
  -6   3  27       20.34        9.97     22.15 o 
  -5   3  27      170.57      176.43     36.33 o 
  -4   3  27       74.37       38.41     30.80 o 
  -3   3  27     1445.51     1499.57     58.92 o 
  -2   3  27      873.25      913.09     51.22 o 
  -1   3  27     1298.61     1267.74     58.23 o 
   0   3  27       89.28      103.30     28.63 o 
   1   3  27      767.24      756.67     48.78 o 
   2   3  27       42.44       65.26     33.30 o 
   3   3  27      722.94      821.93     62.93 o 
   4   3  27      822.29      893.60     67.15 o 
   5   3  27      335.95      307.35     46.88 o 
   6   3  27      147.44      110.38     39.60 o 
   7   3  27      284.66      304.17     49.53 o 
  -7   4  27        3.22       49.94     38.43 o 
  -6   4  27      267.20      272.56     47.17 o 
  -5   4  27      145.52      173.08     38.70 o 
  -4   4  27        5.12       39.74     31.51 o 
  -3   4  27       16.43       12.40     31.67 o 
  -2   4  27        8.54       22.58     32.68 o 
  -1   4  27       19.00      -33.45     56.51 o 
   0   4  27        8.21        0.99     27.42 o 
   1   4  27       13.80        4.24     32.18 o 
 -16   0  28       49.49       53.55     45.99 o 
 -15   0  28        3.55        7.44     42.11 o 
 -14   0  28      512.84      497.44     59.81 o 
 -13   0  28      992.54      971.47     75.81 o 
 -12   0  28      128.90       88.59     39.74 o 
 -11   0  28        2.42       60.58     36.38 o 
 -10   0  28       36.68      -14.09     33.77 o 
  -9   0  28     1966.76     1879.57     91.69 o 
  -8   0  28      168.53      232.60     39.93 o 
  -7   0  28     1704.07     1709.86     85.29 o 
  -6   0  28       20.81        2.67     28.23 o 
  -5   0  28      235.22      230.85     37.40 o 
  -4   0  28      120.18       76.13     29.83 o 
  -3   0  28       30.39       59.26     29.07 o 
  -2   0  28     4000.75     3807.34    138.22 o 
  -1   0  28       67.57       67.07     30.61 o 
   0   0  28     2467.73     2295.58    100.02 o 
   1   0  28     2526.12     2570.94    108.37 o 
   2   0  28      280.67      272.33     41.57 o 
   3   0  28       10.86      -15.24     28.41 o 
   4   0  28     3495.78     3397.16    107.08 o 
   5   0  28       48.36       -8.89     28.88 o 
   6   0  28     3127.45     3183.06    112.87 o 
   7   0  28     2433.34     2444.81    229.46 o 
   8   0  28     1321.88     1402.55     72.56 o 
   9   0  28      141.61      167.24     38.51 o 
  10   0  28      353.78      361.91     51.00 o 
 -16   1  28      570.68      567.00     40.65 o 
 -15   1  28      629.37      603.13     40.16 o 
 -14   1  28       12.48       -8.63     24.29 o 
 -13   1  28        1.13       20.60     23.49 o 
 -12   1  28      148.96      166.09     22.51 o 
 -11   1  28       20.30       48.08     18.55 o 
 -10   1  28      558.62      546.01     30.56 o 
  -9   1  28     1135.41     1114.62     39.97 o 
  -8   1  28        3.64        1.76     13.89 o 
  -7   1  28      272.74      269.05     19.99 o 
  -6   1  28      141.46      133.19     16.40 o 
  -5   1  28     1133.58     1157.65     34.22 o 
  -4   1  28      613.48      589.84     25.22 o 
  -3   1  28      684.16      647.80     31.53 o 
  -2   1  28     1236.82     1113.17     34.41 o 
  -1   1  28     1327.42     1349.04     37.45 o 
   0   1  28      119.75      116.06     33.48 o 
   1   1  28       15.09       20.71     16.02 o 
   2   1  28        8.50       -7.59     15.45 o 
   3   1  28       25.47       28.69     16.77 o 
   4   1  28      474.01      520.66     33.58 o 
   5   1  28        7.56       22.92     19.84 o 
   6   1  28      133.72      158.39     30.99 o 
   7   1  28       68.12       65.67     21.70 o 
   8   1  28       12.72       -7.32     20.60 o 
   9   1  28      142.38      126.70     34.78 o 
  10   1  28      536.78      552.60     48.13 o 
 -14   2  28      455.82      499.74     53.90 o 
 -13   2  28       19.29       85.51     67.42 o 
 -12   2  28       43.12       29.96     26.30 o 
 -11   2  28     1186.66     1137.12     57.04 o 
 -10   2  28      562.69      553.65     41.08 o 
  -9   2  28      406.54      381.66     35.04 o 
  -8   2  28      728.27      876.54     47.99 o 
  -7   2  28      664.27      716.39     43.21 o 
  -6   2  28     1938.57     1966.71     81.39 o 
  -5   2  28      159.35      177.33     22.89 o 
  -4   2  28        8.93        4.41     21.54 o 
  -3   2  28      326.21      427.89     36.38 o 
  -2   2  28      812.78      888.61     79.46 o 
  -1   2  28     2239.73     2320.22     72.12 o 
   0   2  28     2120.58     2243.07    100.51 o 
   1   2  28      270.48      344.07     42.62 o 
   2   2  28       50.53       51.03     30.40 o 
   3   2  28       59.90       51.62     31.13 o 
   4   2  28        8.68      -16.49     29.68 o 
   5   2  28     1972.62     1887.37     86.21 o 
   6   2  28      275.43      325.89     47.63 o 
   7   2  28     1805.58     1643.34    152.46 o 
   8   2  28      553.77      583.80     55.82 o 
   9   2  28       21.84       38.51     39.04 o 
 -12   3  28       10.09       12.79     27.00 o 
 -11   3  28       93.39       51.97     28.22 o 
 -10   3  28       70.80       65.67     27.70 o 
  -9   3  28       28.77       16.53     24.15 o 
  -8   3  28       97.46      100.46     27.72 o 
  -7   3  28       46.35       50.75     24.62 o 
  -6   3  28       95.89       80.47     33.58 o 
  -5   3  28      110.00      110.51     35.16 o 
  -4   3  28        2.28      -29.04     27.65 o 
  -3   3  28      690.44      593.40     50.86 o 
  -2   3  28      304.80      354.16     36.84 o 
  -1   3  28       27.63       -7.58     24.07 o 
   0   3  28        0.20       16.08     25.65 o 
   1   3  28        3.00      -25.31     34.45 o 
   2   3  28      104.94       71.40     34.59 o 
   3   3  28       52.30       57.97     34.47 o 
   4   3  28      102.95      118.10     39.08 o 
   5   3  28        1.56      -22.82     34.40 o 
   6   3  28        0.25       28.01     35.90 o 
  -5   4  28      217.79      292.16     44.63 o 
  -4   4  28      192.68      181.49     86.85 o 
  -3   4  28       33.19      -20.06     33.48 o 
  -2   4  28        3.77      -53.54     29.86 o 
  -1   4  28      794.91      909.47     71.71 o 
 -15   1  29       28.22       41.78     26.73 o 
 -14   1  29        6.53       40.57     25.27 o 
 -13   1  29       23.84      -19.10     22.85 o 
 -12   1  29     2512.69     2582.04     70.67 o 
 -11   1  29       13.36       -8.89     18.06 o 
 -10   1  29      373.67      362.24     31.47 o 
  -9   1  29      889.27      786.74     34.39 o 
  -8   1  29       93.61       43.56     18.47 o 
  -7   1  29      358.90      364.12     22.86 o 
  -6   1  29     1957.87     2058.22     45.98 o 
  -5   1  29      855.11      890.29     31.62 o 
  -4   1  29     1008.31      951.46     35.64 o 
  -3   1  29       32.46       37.89     15.83 o 
  -2   1  29      411.85      357.61     22.07 o 
  -1   1  29      570.05      628.82     27.60 o 
   0   1  29     1333.40     1406.93     43.59 o 
   1   1  29      634.96      673.76     36.32 o 
   2   1  29      832.34      878.39     68.22 o 
   3   1  29     1365.17     1401.48     44.66 o 
   4   1  29       26.33       33.47     20.57 o 
   5   1  29      440.00      501.41     53.44 o 
   6   1  29      784.47      716.84     43.92 o 
   7   1  29      874.26      848.42     40.13 o 
   8   1  29      571.46      556.70     60.23 o 
   9   1  29      729.81      694.76     51.80 o 
  10   1  29      121.06       43.72     35.16 o 
 -14   2  29        6.75       38.63     35.20 o 
 -13   2  29        9.31       63.96     57.43 o 
 -12   2  29      707.88      778.43     51.31 o 
 -11   2  29      112.33      120.38     29.16 o 
 -10   2  29        2.03      -10.69     21.84 o 
  -9   2  29       14.25       50.02     23.66 o 
  -8   2  29        0.48       -0.58     20.66 o 
  -7   2  29     1046.53     1002.95     50.55 o 
  -6   2  29       10.85       19.27     21.05 o 
  -5   2  29      108.20       96.64     21.25 o 
  -4   2  29        0.29        1.38     22.85 o 
  -3   2  29       65.12       85.53     25.33 o 
  -2   2  29      100.44      125.73     26.73 o 
  -1   2  29      235.36      309.99     34.30 o 
   0   2  29     1164.11     1252.03     67.55 o 
   1   2  29      962.23      939.55     64.06 o 
   2   2  29        4.31       -0.69     28.12 o 
   3   2  29      347.56      337.87     45.99 o 
   4   2  29      605.43      533.62     55.32 o 
   5   2  29      198.99      159.48     38.98 o 
   6   2  29        7.65       30.43     33.79 o 
   7   2  29        0.85        0.92     54.17 o 
   8   2  29      327.69      356.43     40.75 o 
 -11   3  29      232.59      170.74     32.23 o 
 -10   3  29      346.76      311.43     36.68 o 
  -9   3  29       56.07       60.00     26.71 o 
  -8   3  29      405.70      421.36     49.67 o 
  -7   3  29      295.44      371.84     35.96 o 
  -6   3  29       50.28       40.57     32.60 o 
  -5   3  29     1292.74     1349.40     72.25 o 
  -4   3  29      168.70      169.74     37.61 o 
  -3   3  29       71.09       75.04     28.22 o 
  -2   3  29      558.86      539.62     43.11 o 
  -1   3  29      201.75      207.25     33.50 o 
   0   3  29      442.55      487.73     42.38 o 
   1   3  29      245.59      287.11     44.38 o 
   2   3  29     1437.74     1358.10     76.88 o 
   3   3  29       12.52       -8.95     32.39 o 
   4   3  29       65.18       55.82     37.56 o 
   5   3  29       66.93       73.20     50.83 o 
 -16   0  30     1854.85     1834.70    109.08 o 
 -15   0  30      229.20      234.03     53.45 o 
 -14   0  30      330.52      264.86     52.61 o 
 -13   0  30     2395.68     2572.99    118.79 o 
 -12   0  30      897.48      671.81     65.28 o 
 -11   0  30     2391.55     2349.39    109.11 o 
 -10   0  30     1598.18     1653.81     89.26 o 
  -9   0  30      831.72      661.81     58.84 o 
  -8   0  30      306.48      307.45     44.93 o 
  -7   0  30      573.15      514.73     52.92 o 
  -6   0  30       91.02      135.57     36.75 o 
  -5   0  30      876.26      894.89     66.02 o 
  -4   0  30     1536.92     1559.33     82.31 o 
  -3   0  30     2866.69     2481.23    105.59 o 
  -2   0  30      956.67      893.25     67.45 o 
  -1   0  30     1752.46     1680.25     86.89 o 
   0   0  30     1862.16     1777.17     90.01 o 
   1   0  30       77.00       65.28     32.01 o 
   2   0  30     3691.93     3379.30    134.73 o 
   3   0  30      215.93      240.51     46.72 o 
   4   0  30     1648.69     1641.32     74.65 o 
   5   0  30      585.89      653.36     55.27 o 
   6   0  30       42.52       63.23     34.28 o 
   7   0  30     1320.03     1342.83    132.25 o 
   8   0  30       40.58       65.47     62.48 o 
   9   0  30      955.56      958.42    106.31 o 
 -15   1  30      165.36      161.44     34.87 o 
 -14   1  30       21.82       10.76     25.10 o 
 -13   1  30       13.98        1.23     23.79 o 
 -12   1  30       15.59       18.21     23.31 o 
 -11   1  30       43.58       51.72     24.25 o 
 -10   1  30      454.20      448.71     28.62 o 
  -9   1  30        1.81      -21.80     15.64 o 
  -8   1  30       76.06       89.57     19.27 o 
  -7   1  30     2382.39     2346.27     55.76 o 
  -6   1  30     1007.99     1002.77     33.86 o 
  -5   1  30        7.28       12.60     13.93 o 
  -4   1  30       10.58       11.67     15.63 o 
  -3   1  30        0.13       16.14     15.66 o 
  -2   1  30      238.22      278.41     21.15 o 
  -1   1  30        0.15      -19.47     14.60 o 
   0   1  30      653.50      680.29     38.89 o 
   1   1  30      129.80      104.43     19.72 o 
   2   1  30       53.34       46.70     21.62 o 
   3   1  30       58.85       68.70     21.82 o 
   4   1  30      219.29      252.48     27.38 o 
   5   1  30      731.41      713.36     39.23 o 
   6   1  30       36.23       46.87     25.07 o 
   7   1  30      131.65      115.59     24.43 o 
   8   1  30      140.05       98.25     34.90 o 
   9   1  30      134.55       92.45     35.95 o 
 -14   2  30       46.79       59.26     36.56 o 
 -13   2  30      360.60      374.17     50.41 o 
 -12   2  30      598.19      707.25     82.43 o 
 -11   2  30      365.47      383.28     38.73 o 
 -10   2  30     2108.78     2302.28    133.44 o 
  -9   2  30       38.03       37.97     24.00 o 
  -8   2  30      302.50      285.59     33.06 o 
  -7   2  30       28.45      -26.96     20.50 o 
  -6   2  30      262.15      294.20     45.70 o 
  -5   2  30      201.51      166.91     30.78 o 
  -4   2  30      690.12      714.48     45.32 o 
  -3   2  30      879.43      880.38     49.70 o 
  -2   2  30     1844.90     1715.85     63.47 o 
  -1   2  30      412.15      502.80     40.76 o 
   0   2  30     1365.33     1387.59     60.19 o 
   1   2  30     1180.61     1313.08     78.65 o 
   2   2  30      389.54      357.84     47.27 o 
   3   2  30     2184.71     2424.82     98.38 o 
   4   2  30      567.32      640.89     59.08 o 
   5   2  30      111.00       71.32     36.87 o 
   6   2  30        9.09      -16.29     34.50 o 
   7   2  30        5.86       13.45     29.28 o 
 -11   3  30      112.39       67.96     30.77 o 
 -10   3  30      117.71      116.67     30.36 o 
  -9   3  30       26.60       34.78     26.66 o 
  -8   3  30        4.73       -7.79     24.36 o 
  -7   3  30       51.54       34.50     25.32 o 
  -6   3  30       12.79       22.39     32.32 o 
  -5   3  30       11.47       12.55     32.94 o 
  -4   3  30       17.88       10.22     31.68 o 
  -3   3  30       25.91        2.63     26.31 o 
  -2   3  30       53.10       74.16     29.48 o 
  -1   3  30        1.46       19.20     28.50 o 
   0   3  30      865.24      824.32     52.27 o 
   1   3  30       22.95       10.37     33.95 o 
   2   3  30       67.52      100.50     44.69 o 
   3   3  30       29.26       44.18     59.65 o 
   4   3  30       42.66       48.10     36.18 o 
 -15   1  31      385.43      396.97     41.11 o 
 -14   1  31      249.85      202.79     34.45 o 
 -13   1  31        3.03      -15.29     28.51 o 
 -12   1  31       26.04       30.73     26.90 o 
 -11   1  31        2.05      -14.19     21.57 o 
 -10   1  31      212.63      217.69     23.44 o 
  -9   1  31      362.95      410.90     27.82 o 
  -8   1  31     1339.37     1394.64     79.85 o 
  -7   1  31       61.80       60.31     18.25 o 
  -6   1  31      236.70      245.05     22.60 o 
  -5   1  31       85.42      127.84     19.21 o 
  -4   1  31      669.26      733.01     78.76 o 
  -3   1  31     3024.72     3130.27     64.99 o 
  -2   1  31      114.52      112.30     17.77 o 
  -1   1  31     1204.09     1168.99     41.79 o 
   0   1  31      410.42      372.91     30.37 o 
   1   1  31        1.52       -7.21     19.50 o 
   2   1  31      263.63      251.33     39.79 o 
   3   1  31     1067.72     1093.12     74.61 o 
   4   1  31      492.65      443.22     32.87 o 
   5   1  31      999.60      993.05     60.17 o 
   6   1  31     1097.01     1081.90     63.44 o 
   7   1  31      614.78      643.22     50.35 o 
   8   1  31      159.05      196.66     37.48 o 
 -13   2  31      166.55      209.78     44.11 o 
 -12   2  31      108.54      111.43     36.99 o 
 -11   2  31      378.42      377.58     48.49 o 
 -10   2  31      142.41      126.31     60.95 o 
  -9   2  31      370.65      344.66     37.02 o 
  -8   2  31       77.71       49.67     25.67 o 
  -7   2  31       37.86       62.39     24.10 o 
  -6   2  31      617.09      743.60     58.82 o 
  -5   2  31      107.57      118.03     30.59 o 
  -4   2  31       11.48        7.94     23.74 o 
  -3   2  31       56.56       68.07     26.97 o 
  -2   2  31      419.29      411.36     37.89 o 
  -1   2  31        5.14       16.44     24.38 o 
   0   2  31       74.34       71.63     33.82 o 
   1   2  31       27.88       14.72     32.07 o 
   2   2  31       96.84       81.97     35.89 o 
   3   2  31      417.07      501.99     54.24 o 
   4   2  31       39.45       33.40     34.51 o 
   5   2  31       61.00       31.77     68.07 o 
   6   2  31       61.83       34.20     36.88 o 
   7   2  31      192.91      208.28     95.57 o 
 -10   3  31       46.38      -16.43     25.53 o 
  -9   3  31      270.40      306.67     37.59 o 
  -8   3  31        7.91       -2.29     24.57 o 
  -7   3  31     1117.29     1108.45     72.83 o 
  -6   3  31      109.80       70.89     35.51 o 
  -5   3  31       99.99      126.73     37.46 o 
  -4   3  31      547.15      697.57    117.10 o 
  -3   3  31       10.34      -15.83     31.20 o 
  -2   3  31     1114.82     1091.43     58.75 o 
  -1   3  31     1691.33     1605.79     67.10 o 
   0   3  31      217.63      232.84     37.69 o 
   1   3  31      117.53       72.29     46.30 o 
   2   3  31       76.87       27.00     35.38 o 
   3   3  31      145.57      231.56     46.32 o 
   4   3  31     1337.83     1337.56    138.32 o 
 -15   0  32        9.39        9.84     45.51 o 
 -14   0  32      166.67       99.18     47.18 o 
 -13   0  32     2589.55     2407.86    116.36 o 
 -12   0  32      158.00      143.06     44.43 o 
 -11   0  32        4.79      -16.82     38.41 o 
 -10   0  32       51.30       37.10     36.96 o 
  -9   0  32      147.14       55.03     36.81 o 
  -8   0  32      440.61      391.19     50.01 o 
  -7   0  32     2641.98     2541.68    112.63 o 
  -6   0  32       29.22       17.73     34.53 o 
  -5   0  32     1239.46     1105.51     77.22 o 
  -4   0  32      681.58      720.26     60.28 o 
  -3   0  32     1359.04     1068.42     75.24 o 
  -2   0  32     2343.72     2349.26    108.45 o 
  -1   0  32      790.54      849.01     66.95 o 
   0   0  32      762.02      732.04     62.75 o 
   1   0  32      352.00      381.74     50.30 o 
   2   0  32     2463.36     2511.14    114.74 o 
   3   0  32      402.33      432.75     53.97 o 
   4   0  32      611.05      569.56     52.69 o 
   5   0  32     1694.85     1707.41     79.15 o 
   6   0  32     1513.60     1613.58     81.31 o 
   7   0  32      140.38      175.50     40.55 o 
   8   0  32      880.42      941.82    121.71 o 
 -14   1  32       15.62       21.30     29.77 o 
 -13   1  32      353.44      357.87     37.82 o 
 -12   1  32       43.59       52.02     28.45 o 
 -11   1  32      274.44      314.83     34.77 o 
 -10   1  32      225.10      205.30     31.80 o 
  -9   1  32        1.68       36.52     20.21 o 
  -8   1  32      732.94      792.63     43.16 o 
  -7   1  32       11.46        2.57     16.22 o 
  -6   1  32       17.70       22.61     16.89 o 
  -5   1  32      319.31      356.13     33.52 o 
  -4   1  32      581.83      607.74     41.42 o 
  -3   1  32      677.62      705.22     33.24 o 
  -2   1  32        0.37        7.06     18.25 o 
  -1   1  32      221.61      210.80     26.34 o 
   0   1  32        1.58       14.66     20.49 o 
   1   1  32       43.54       29.26     21.92 o 
   2   1  32      595.36      619.39     82.92 o 
   3   1  32      672.90      649.23     46.57 o 
   4   1  32      160.34      114.09     31.32 o 
   5   1  32       60.78       91.56     24.73 o 
   6   1  32       75.58       87.47     25.58 o 
   7   1  32      214.67      201.83     38.89 o 
   8   1  32       19.86      -51.40     33.71 o 
 -13   2  32      508.98      528.75     57.74 o 
 -12   2  32       48.05       68.42     35.31 o 
 -11   2  32      208.02      153.47     55.70 o 
 -10   2  32       11.73        6.91     24.70 o 
  -9   2  32      187.13      295.58     42.48 o 
  -8   2  32      602.44      600.43     44.24 o 
  -7   2  32      140.55      145.43     29.00 o 
  -6   2  32      511.63      543.74     40.69 o 
  -5   2  32        5.21      -36.06     23.80 o 
  -4   2  32      657.75      705.87     46.92 o 
  -3   2  32      648.87      657.65     56.57 o 
  -2   2  32      264.83      305.43     36.55 o 
  -1   2  32      815.36      945.94     83.39 o 
   0   2  32      379.26      348.61     47.22 o 
   1   2  32      645.00      582.74     57.38 o 
   2   2  32        8.38        3.56     33.38 o 
   3   2  32       14.47       35.53     71.79 o 
   4   2  32      119.80       82.13     49.90 o 
   5   2  32     1397.10     1387.19    299.58 o 
   6   2  32      422.65      295.17     79.95 o 
  -9   3  32       14.16       45.15     28.27 o 
  -8   3  32        0.42       -9.89     25.78 o 
  -7   3  32      336.51      337.58     47.76 o 
  -6   3  32      133.76      170.77     42.82 o 
  -5   3  32       80.29      138.42     38.82 o 
  -4   3  32        2.23       14.79     34.03 o 
  -3   3  32       12.26       21.35     34.89 o 
  -2   3  32      114.45      103.05     32.47 o 
  -1   3  32       21.36       32.12     36.57 o 
   0   3  32      179.67      157.10     40.58 o 
   1   3  32       59.95       87.53     40.38 o 
   2   3  32       86.32       97.22     54.86 o 
   3   3  32       11.14        0.22     35.36 o 
 -14   1  33      903.13     1060.59     79.80 o 
 -13   1  33       41.36       30.19     28.85 o 
 -12   1  33      604.48      632.65     43.88 o 
 -11   1  33      969.15      892.69     50.72 o 
 -10   1  33      220.46      225.68     31.77 o 
  -9   1  33      243.97      254.41     33.35 o 
  -8   1  33       57.96       41.83     25.05 o 
  -7   1  33      335.36      324.34     28.47 o 
  -6   1  33      541.56      585.43     50.14 o 
  -5   1  33      925.13     1016.24     51.15 o 
  -4   1  33      455.93      407.21     34.32 o 
  -3   1  33      362.64      305.94     28.99 o 
  -2   1  33      246.83      222.60     26.88 o 
  -1   1  33      531.41      640.45     37.61 o 
   0   1  33      911.35      942.69     90.28 o 
   1   1  33     1543.00     1617.06     55.91 o 
   2   1  33      276.45      311.88     30.82 o 
   3   1  33      791.45      794.69     51.46 o 
   4   1  33       23.66       19.96     22.65 o 
   5   1  33        7.82       15.37     24.30 o 
   6   1  33      802.07      744.28     89.61 o 
   7   1  33      242.50      231.00     40.53 o 
 -12   2  33       29.22       37.31     53.72 o 
 -11   2  33      118.05      137.10     40.44 o 
 -10   2  33      227.06      236.81     51.31 o 
  -9   2  33       18.56        8.94     25.59 o 
  -8   2  33      378.90      405.76     39.29 o 
  -7   2  33       55.24       51.43     25.92 o 
  -6   2  33        6.53       60.31     33.27 o 
  -5   2  33        2.11      -20.24     24.82 o 
  -4   2  33      378.96      458.63     41.82 o 
  -3   2  33      354.10      379.33     39.29 o 
  -2   2  33        0.14       -6.39     26.26 o 
  -1   2  33      265.64      304.61     37.57 o 
   0   2  33      268.02      242.12     91.64 o 
   1   2  33      323.20      341.97     49.53 o 
   2   2  33        0.36       -9.00     58.47 o 
   3   2  33      300.44      359.28     50.77 o 
   4   2  33      502.63      579.72    109.71 o 
   5   2  33       38.64      122.62     68.46 o 
  -8   3  33      402.02      438.38     42.26 o 
  -7   3  33       40.22       84.58     39.69 o 
  -6   3  33      395.43      437.43     52.72 o 
  -5   3  33       22.01       31.72     57.56 o 
  -4   3  33      444.83      452.48     80.35 o 
  -3   3  33      572.28      573.25     56.45 o 
  -2   3  33      621.21      675.05     59.78 o 
  -1   3  33       53.91      -14.64     28.00 o 
   0   3  33      316.72      391.79     52.31 o 
   1   3  33       37.19       -2.23     34.92 o 
 -14   0  34       12.04       43.53     45.72 o 
 -13   0  34       39.07       55.95     44.22 o 
 -12   0  34       14.73       20.31     41.27 o 
 -11   0  34      113.38      189.11     47.51 o 
 -10   0  34      262.30      237.79     49.60 o 
  -9   0  34     3158.79     2905.20    126.24 o 
  -8   0  34      602.77      558.80     59.07 o 
  -7   0  34      176.20      187.32     42.13 o 
  -6   0  34       76.99       76.45     37.54 o 
  -5   0  34      783.85      699.72     62.41 o 
  -4   0  34     4138.96     4196.06    157.11 o 
  -3   0  34       47.64       90.82     39.11 o 
  -2   0  34      199.28      206.89     42.43 o 
  -1   0  34       20.96       15.36     34.30 o 
   0   0  34       35.76       33.55     35.02 o 
   1   0  34      441.43      412.45     52.73 o 
   2   0  34     1701.51     1661.04     98.12 o 
   3   0  34       28.89      -17.61     35.98 o 
   4   0  34      870.66      888.06     87.01 o 
   5   0  34      261.54      260.61     44.46 o 
   6   0  34      217.36      187.39     43.29 o 
   7   0  34      586.32      542.77     54.72 o 
 -13   1  34      121.75      114.91     32.40 o 
 -12   1  34        0.18        7.27     33.72 o 
 -11   1  34       98.29      141.74     30.54 o 
 -10   1  34      542.37      532.69     40.51 o 
  -9   1  34      315.94      318.37     53.41 o 
  -8   1  34       32.23      -10.59     25.00 o 
  -7   1  34       87.47       91.54     26.80 o 
  -6   1  34        8.14       18.99     23.87 o 
  -5   1  34        0.82        9.89     23.07 o 
  -4   1  34       85.93       82.33     23.70 o 
  -3   1  34      293.80      329.87     36.40 o 
  -2   1  34      347.04      346.37     39.28 o 
  -1   1  34       83.48       93.64     27.56 o 
   0   1  34      160.57      149.10     26.95 o 
   1   1  34      541.57      575.65     56.16 o 
   2   1  34      177.97      212.24     28.85 o 
   3   1  34      117.54      149.34     45.26 o 
   4   1  34       35.47       29.58     23.76 o 
   5   1  34      404.99      365.50     33.50 o 
   6   1  34      572.47      649.23     52.30 o 
 -12   2  34      228.42      301.24     59.42 o 
 -11   2  34       30.90       40.15     35.39 o 
 -10   2  34      204.46      286.26     61.69 o 
  -9   2  34        7.87       20.78     32.78 o 
  -8   2  34      593.34      559.05     45.08 o 
  -7   2  34       56.26       36.31     29.31 o 
  -6   2  34       76.38       99.88     36.81 o 
  -5   2  34      879.64      883.64     53.37 o 
  -4   2  34      742.93      782.40     50.85 o 
  -3   2  34      274.64      264.34     42.17 o 
  -2   2  34      268.92      282.19     50.16 o 
  -1   2  34      425.58      438.85     43.44 o 
   0   2  34      121.47      138.64     39.95 o 
   1   2  34      327.78      235.22     66.25 o 
   2   2  34      477.37      466.55     56.00 o 
   3   2  34      598.86      624.59     61.92 o 
   4   2  34      486.22      394.06     83.20 o 
   5   2  34      353.29      303.62     82.91 o 
  -7   3  34       48.26       96.77     40.72 o 
  -6   3  34        0.13       19.32     35.54 o 
  -5   3  34      104.47       55.03     61.67 o 
  -4   3  34       36.21        8.31     35.57 o 
  -3   3  34        0.34       47.09     37.66 o 
  -2   3  34      662.37      606.31     80.55 o 
  -1   3  34      507.97      501.31     47.14 o 
   0   3  34        0.37      -51.68     51.20 o 
 -13   1  35      165.00      132.18     33.47 o 
 -12   1  35        2.78       43.18     29.02 o 
 -11   1  35      160.21      193.47     33.04 o 
 -10   1  35       13.61      -16.80     26.43 o 
  -9   1  35      365.05      366.58     40.64 o 
  -8   1  35     1336.27     1334.06     58.87 o 
  -7   1  35        6.63      -17.21     25.25 o 
  -6   1  35        5.10        7.98     25.18 o 
  -5   1  35       29.40       34.28     25.82 o 
  -4   1  35       62.18       56.76     23.84 o 
  -3   1  35     1063.29     1125.63     66.42 o 
  -2   1  35     1067.82     1134.15    105.22 o 
  -1   1  35      421.97      479.58     35.78 o 
   0   1  35       84.39       88.73     25.84 o 
   1   1  35      402.88      407.99     33.96 o 
   2   1  35      227.38      188.57     28.79 o 
   3   1  35      604.04      524.10     36.47 o 
   4   1  35     1702.60     1693.37    111.42 o 
   5   1  35      484.68      567.29     64.63 o 
   6   1  35      364.77      323.16     44.26 o 
 -11   2  35        3.38       -7.60     33.40 o 
 -10   2  35        0.02        6.42     34.72 o 
  -9   2  35      172.97      136.42     38.93 o 
  -8   2  35       78.10      135.60     38.62 o 
  -7   2  35       31.08       25.61     35.28 o 
  -6   2  35       88.59      128.20     61.38 o 
  -5   2  35      679.05      745.86     61.48 o 
  -4   2  35      670.02      772.23     76.01 o 
  -3   2  35       31.99       44.68     35.14 o 
  -2   2  35       57.13      115.93     32.39 o 
  -1   2  35       12.68       -8.39     34.64 o 
   0   2  35       73.94      143.67     41.38 o 
   1   2  35        1.42       55.13     40.23 o 
   2   2  35      106.03      105.07     40.52 o 
   3   2  35       25.50       99.57     67.04 o 
   4   2  35       44.66      113.14     71.44 o 
  -4   3  35      348.97      325.11     50.10 o 
  -3   3  35      412.76      372.89     52.13 o 
 -13   0  36      394.34      374.38     60.11 o 
 -12   0  36       47.49        1.04     42.73 o 
 -11   0  36       77.77       47.01     43.16 o 
 -10   0  36      870.65      926.24     75.76 o 
  -9   0  36       47.63      108.37     42.33 o 
  -8   0  36       82.77      102.61     42.32 o 
  -7   0  36       46.27       66.62     39.37 o 
  -6   0  36     3028.54     3164.46    132.60 o 
  -5   0  36      101.51      132.11     43.57 o 
  -4   0  36       34.75      -13.47     36.93 o 
  -3   0  36       94.23       13.09     37.77 o 
  -2   0  36      421.76      446.38     55.80 o 
  -1   0  36     1755.79     1902.04    101.92 o 
   0   0  36     1688.42     1715.36     96.35 o 
   1   0  36       58.89       73.67     41.51 o 
   2   0  36      558.82      574.41     55.19 o 
   3   0  36      572.46      622.27     57.07 o 
   4   0  36        5.94      -20.58     35.51 o 
   5   0  36     1665.82     1737.55     87.62 o 
 -12   1  36        2.42       43.03     30.73 o 
 -11   1  36      243.42      191.80     33.73 o 
 -10   1  36        0.49       -8.54     27.02 o 
  -9   1  36       67.41       36.23     27.36 o 
  -8   1  36       10.44       27.23     34.28 o 
  -7   1  36       12.14       -9.82     24.99 o 
  -6   1  36      184.75      218.31     31.82 o 
  -5   1  36     1079.40     1138.18     49.81 o 
  -4   1  36      228.59      271.19     45.53 o 
  -3   1  36       59.43      102.21     26.47 o 
  -2   1  36        5.21       44.38     42.28 o 
  -1   1  36       91.55      112.64     26.48 o 
   0   1  36      745.19      807.74     43.45 o 
   1   1  36      217.91      224.68     34.90 o 
   2   1  36       34.75       15.25     24.49 o 
   3   1  36        0.51       13.55     34.70 o 
   4   1  36        7.01        4.27     36.63 o 
   5   1  36      165.47      114.07     45.46 o 
 -10   2  36      105.13      146.63     41.68 o 
  -9   2  36      497.04      524.37     56.69 o 
  -8   2  36        8.47       38.42     35.11 o 
  -7   2  36      972.38     1052.95    103.88 o 
  -6   2  36        7.60       69.92     56.65 o 
  -5   2  36      519.21      478.17     52.37 o 
  -4   2  36       16.15        3.38     28.81 o 
  -3   2  36       66.08       50.72     32.23 o 
  -2   2  36      222.11      300.51     39.97 o 
  -1   2  36      462.28      617.39     62.71 o 
   0   2  36       72.43       25.48     43.92 o 
   1   2  36      486.73      668.33    103.01 o 
   2   2  36       60.34       78.66     65.50 o 
   3   2  36       16.15        1.24     61.84 o 
 -11   1  37      143.61      151.40     33.09 o 
 -10   1  37      607.19      546.24     42.60 o 
  -9   1  37        1.92       14.82     27.37 o 
  -8   1  37        6.23      -18.00     34.38 o 
  -7   1  37       54.21       41.61     27.67 o 
  -6   1  37      267.38      284.90     34.19 o 
  -5   1  37     1981.46     1964.79     64.05 o 
  -4   1  37      182.52      208.22     31.38 o 
  -3   1  37        6.43       12.99     23.67 o 
  -2   1  37       54.11       25.87     36.75 o 
  -1   1  37        5.27      -42.83     38.86 o 
   0   1  37      424.33      439.83     45.70 o 
   1   1  37     1423.07     1440.96    116.75 o 
   2   1  37       17.40       27.22     26.46 o 
   3   1  37      269.36      268.02     59.61 o 
   4   1  37       98.86       92.81     41.65 o 
  -9   2  37       96.20       83.79     48.29 o 
  -8   2  37        1.17       30.73     44.24 o 
  -6   2  37       86.99       40.37     56.16 o 
  -5   2  37       10.64       58.56     54.73 o 
  -4   2  37      196.26      234.50     49.04 o 
  -3   2  37        0.08      -76.40     38.20 o 
  -2   2  37       74.90       53.51    106.92 o 
  -1   2  37       86.16       41.21     66.91 o 
   0   2  37       42.91       69.74     72.18 o 
   1   2  37        1.10       37.65     66.46 o 
 -11   0  38       12.44      -33.19     40.80 o 
 -10   0  38      532.49      483.10     61.51 o 
  -9   0  38     1050.24     1054.86     82.48 o 
  -8   0  38       18.78       -5.31     39.03 o 
  -7   0  38      360.68      350.58     53.88 o 
  -6   0  38      403.72      416.09     55.54 o 
  -5   0  38       41.53       19.92     39.75 o 
  -4   0  38      783.03      739.89     69.44 o 
  -3   0  38      627.64      614.88     63.62 o 
  -2   0  38      475.24      477.90     59.34 o 
  -1   0  38      251.65      329.89     53.00 o 
   0   0  38      420.08      433.20     57.98 o 
   1   0  38       24.68       42.29     43.16 o 
   2   0  38      716.34      706.60     60.75 o 
   3   0  38     2905.25     2881.34    108.93 o 
 -11   1  38       97.28      109.55     32.43 o 
 -10   1  38      354.23      288.32     36.26 o 
  -9   1  38        0.06       -0.70     27.06 o 
  -8   1  38        7.99       -8.19     27.23 o 
  -7   1  38       77.40      126.17     30.53 o 
  -6   1  38      372.53      419.64     34.88 o 
  -5   1  38      143.73      172.58     28.95 o 
  -4   1  38        0.08        6.53     25.17 o 
  -3   1  38      379.84      414.45     40.81 o 
  -2   1  38      128.35      144.07     36.51 o 
  -1   1  38       83.24      164.52     32.24 o 
   0   1  38       17.17       20.95     25.05 o 
   1   1  38       48.22       49.66     26.36 o 
   2   1  38       64.45       65.86     48.01 o 
   3   1  38       24.62       28.73     37.94 o 
  -4   2  38      164.45      122.60     74.62 o 
  -3   2  38     1207.29     1379.42    136.55 o 
  -2   2  38       40.42       46.20     66.76 o 
  -1   2  38      693.80      823.38    110.86 o 
   0   2  38      825.92      932.07    117.82 o 
  -9   1  39       10.51      -26.63     28.34 o 
  -8   1  39       37.51       46.87     29.09 o 
  -7   1  39      892.36      946.39     53.29 o 
  -6   1  39        2.65       40.17     25.73 o 
  -5   1  39      129.61      177.71     30.01 o 
  -4   1  39      178.58      259.95     31.77 o 
  -3   1  39      128.06      114.23     28.51 o 
  -2   1  39     1002.96     1052.09     98.53 o 
  -1   1  39      198.49      210.35     30.78 o 
   0   1  39        8.76       -5.77     25.36 o 
   1   1  39        3.78       33.68     51.36 o 
  -4   2  39        0.11      -89.85     57.24 o 
  -9   0  40      183.33      180.43     50.24 o 
  -8   0  40      193.88      227.00     50.14 o 
  -7   0  40       99.08       41.74     42.81 o 
  -6   0  40     1355.17     1395.66     93.43 o 
  -5   0  40       54.25      -19.51     39.93 o 
  -4   0  40       67.49      146.02     46.58 o 
  -3   0  40      302.41      223.69     51.47 o 
  -2   0  40      190.65      129.25     47.20 o 
  -1   0  40      868.24      800.64     73.92 o 
   0   0  40     1393.26     1516.88    100.67 o 
   1   0  40        9.55        2.32     38.44 o 
  -8   1  40      642.19      634.89     45.95 o 
  -7   1  40      374.26      396.32     39.33 o 
  -6   1  40       30.34      -16.71     25.00 o 
  -5   1  40        9.10       22.74     26.72 o 
  -4   1  40       11.93       61.30     37.60 o 
  -3   1  40      111.01      140.45     29.53 o 
  -2   1  40       60.36       77.80     27.71 o 
  -1   1  40      123.53      182.81     30.72 o 
   0   1  40        0.62      -17.52     38.30 o 
  -6   1  41       36.10        8.79     27.30 o 
  -5   1  41      122.72      107.60     29.61 o 
  -4   1  41      727.88      819.51     46.38 o 
  -3   1  41      149.13      204.25     41.83 o 
                                                 
